# Supplementary material for: Genomics alterations of metastatic and primary tissues across 15 cancer types
Source: Sci Rep. 2017 Oct 16;7:13262. doi: 10.1038/s41598-017-13650-3 (PMC5643378; doi:10.1038/s41598-017-13650-3)
Supplement: Supplementary file 2 — supplementary tables [file 41598_2017_13650_MOESM2_ESM.xlsx]

## Sheet: Table 1
SAMPLE_ID	cancer	type
GENIE-DFCI-003388-5143	LUSC	Primary
GENIE-DFCI-000797-635	LUSC	Primary
GENIE-DFCI-006026-1655	LUSC	Primary
GENIE-DFCI-000578-250	LUSC	Primary
GENIE-DFCI-001184-2197	LUSC	Primary
GENIE-DFCI-001298-6539	LUSC	Primary
GENIE-DFCI-002687-3535	LUSC	Primary
GENIE-DFCI-002606-609	LUSC	Primary
GENIE-DFCI-002675-4734	LUSC	Primary
GENIE-DFCI-001514-6105	LUSC	Primary
GENIE-DFCI-008921-6921	LUSC	Primary
GENIE-DFCI-002183-6917	LUSC	Primary
GENIE-DFCI-009330-6514	LUSC	Primary
GENIE-DFCI-009143-6843	LUSC	Primary
GENIE-DFCI-009173-6696	LUSC	Primary
GENIE-DFCI-009167-6603	LUSC	Primary
GENIE-DFCI-009211-6407	LUSC	Primary
GENIE-DFCI-008880-7004	LUSC	Primary
GENIE-DFCI-001345-1094	LUSC	Primary
GENIE-DFCI-003003-6600	LUSC	Primary
GENIE-DFCI-000116-1513	LUSC	Primary
GENIE-DFCI-002394-846	LUSC	Primary
GENIE-DFCI-002421-1142	LUSC	Primary
GENIE-DFCI-002707-110	LUSC	Primary
GENIE-DFCI-002171-2919	LUSC	Primary
GENIE-DFCI-003544-1660	LUSC	Primary
GENIE-DFCI-003503-5219	LUSC	Primary
GENIE-DFCI-003695-3318	LUSC	Primary
GENIE-DFCI-003721-5507	LUSC	Primary
GENIE-DFCI-003189-5938	LUSC	Primary
GENIE-DFCI-003219-5142	LUSC	Primary
GENIE-DFCI-003339-5175	LUSC	Primary
GENIE-DFCI-003309-5162	LUSC	Primary
GENIE-DFCI-004388-1	LUSC	Primary
GENIE-DFCI-004435-2065	LUSC	Primary
GENIE-DFCI-004474-3842	LUSC	Primary
GENIE-DFCI-004602-1237	LUSC	Primary
GENIE-DFCI-003849-75	LUSC	Primary
GENIE-DFCI-003759-71	LUSC	Primary
GENIE-DFCI-003983-316	LUSC	Primary
GENIE-DFCI-003925-2388	LUSC	Primary
GENIE-DFCI-003942-6482	LUSC	Primary
GENIE-DFCI-004910-1880	LUSC	Primary
GENIE-DFCI-003979-1312	LUSC	Primary
GENIE-DFCI-005078-2687	LUSC	Primary
GENIE-DFCI-001462-778	LUSC	Primary
GENIE-DFCI-002335-1543	LUSC	Primary
GENIE-DFCI-005139-1408	LUSC	Primary
GENIE-DFCI-001780-879	LUSC	Primary
GENIE-DFCI-004658-847	LUSC	Primary
GENIE-DFCI-006498-4350	LUSC	Primary
GENIE-DFCI-004638-4185	LUSC	Primary
GENIE-DFCI-001547-1323	LUSC	Primary
GENIE-DFCI-009012-6073	LUSC	Primary
GENIE-DFCI-004648-1046	LUSC	Primary
GENIE-DFCI-004784-2060	LUSC	Primary
GENIE-DFCI-002978-6279	LUSC	Primary
GENIE-DFCI-004882-1869	LUSC	Primary
GENIE-DFCI-005926-1554	LUSC	Primary
GENIE-DFCI-006086-6222	LUSC	Primary
GENIE-DFCI-006020-1635	LUSC	Primary
GENIE-DFCI-003322-2743	LUSC	Primary
GENIE-DFCI-001917-2951	LUSC	Primary
GENIE-DFCI-005582-4594	LUSC	Primary
GENIE-DFCI-005621-5176	LUSC	Primary
GENIE-DFCI-005634-4981	LUSC	Primary
GENIE-DFCI-005681-3098	LUSC	Primary
GENIE-DFCI-005715-3309	LUSC	Primary
GENIE-DFCI-005764-2856	LUSC	Primary
GENIE-DFCI-007992-6312	LUSC	Primary
GENIE-DFCI-006638-5177	LUSC	Primary
GENIE-DFCI-006623-4249	LUSC	Primary
GENIE-DFCI-006800-2963	LUSC	Primary
GENIE-DFCI-006848-3811	LUSC	Primary
GENIE-DFCI-006911-3822	LUSC	Primary
GENIE-DFCI-006728-5490	LUSC	Primary
GENIE-DFCI-000798-3699	LUSC	Primary
GENIE-DFCI-002447-7218	LUSC	Primary
GENIE-DFCI-006369-3972	LUSC	Primary
GENIE-DFCI-006308-3374	LUSC	Primary
GENIE-DFCI-007581-4630	LUSC	Primary
GENIE-DFCI-007726-5324	LUSC	Primary
GENIE-DFCI-007064-6223	LUSC	Primary
GENIE-DFCI-007755-6394	LUSC	Primary
GENIE-DFCI-007713-5952	LUSC	Primary
GENIE-DFCI-002242-4613	LUSC	Primary
GENIE-DFCI-007100-4986	LUSC	Primary
GENIE-DFCI-007054-6198	LUSC	Primary
GENIE-DFCI-000539-5027	LUSC	Primary
GENIE-DFCI-007311-5830	LUSC	Primary
GENIE-DFCI-008170-6224	LUSC	Primary
GENIE-DFCI-008292-5034	LUSC	Primary
GENIE-DFCI-008353-5816	LUSC	Primary
GENIE-DFCI-008397-5526	LUSC	Primary
GENIE-DFCI-005436-6121	LUSC	Primary
GENIE-DFCI-007786-5782	LUSC	Primary
GENIE-DFCI-007893-6210	LUSC	Primary
GENIE-DFCI-000258-6246	LUSC	Primary
GENIE-DFCI-008080-6232	LUSC	Primary
GENIE-DFCI-009238-6718	LUSC	Primary
GENIE-DFCI-001517-6282	LUSC	Primary
GENIE-DFCI-006644-6341	LUSC	Primary
GENIE-MDA-1142-2488	LUSC	Primary
GENIE-MSK-P-0000168-T01-IM3	LUSC	Primary
GENIE-MSK-P-0000235-T01-IM3	LUSC	Primary
GENIE-MSK-P-0000315-T01-IM3	LUSC	Primary
GENIE-MSK-P-0000351-T01-IM3	LUSC	Primary
GENIE-MSK-P-0000363-T01-IM3	LUSC	Primary
GENIE-MSK-P-0000380-T01-IM3	LUSC	Primary
GENIE-MSK-P-0000516-T01-IM3	LUSC	Primary
GENIE-MSK-P-0000527-T01-IM3	LUSC	Primary
GENIE-MSK-P-0000684-T01-IM3	LUSC	Primary
GENIE-MSK-P-0000729-T01-IM3	LUSC	Primary
GENIE-MSK-P-0000838-T01-IM3	LUSC	Primary
GENIE-MSK-P-0000993-T01-IM3	LUSC	Primary
GENIE-MSK-P-0001121-T01-IM3	LUSC	Primary
GENIE-MSK-P-0001144-T01-IM3	LUSC	Primary
GENIE-MSK-P-0001278-T01-IM3	LUSC	Primary
GENIE-MSK-P-0001283-T01-IM3	LUSC	Primary
GENIE-MSK-P-0001305-T01-IM3	LUSC	Primary
GENIE-MSK-P-0001506-T01-IM3	LUSC	Primary
GENIE-MSK-P-0001514-T01-IM3	LUSC	Primary
GENIE-MSK-P-0001528-T02-IM3	LUSC	Primary
GENIE-MSK-P-0001622-T01-IM3	LUSC	Primary
GENIE-MSK-P-0001664-T01-IM3	LUSC	Primary
GENIE-MSK-P-0001680-T01-IM3	LUSC	Primary
GENIE-MSK-P-0002028-T01-IM3	LUSC	Primary
GENIE-MSK-P-0002178-T01-IM3	LUSC	Primary
GENIE-MSK-P-0002279-T01-IM3	LUSC	Primary
GENIE-MSK-P-0002351-T01-IM3	LUSC	Primary
GENIE-MSK-P-0002485-T01-IM3	LUSC	Primary
GENIE-MSK-P-0002629-T01-IM3	LUSC	Primary
GENIE-MSK-P-0002651-T01-IM3	LUSC	Primary
GENIE-MSK-P-0002689-T01-IM3	LUSC	Primary
GENIE-MSK-P-0002758-T01-IM3	LUSC	Primary
GENIE-MSK-P-0002809-T01-IM3	LUSC	Primary
GENIE-MSK-P-0002865-T01-IM3	LUSC	Primary
GENIE-MSK-P-0002879-T01-IM3	LUSC	Primary
GENIE-MSK-P-0002965-T01-IM3	LUSC	Primary
GENIE-MSK-P-0003127-T01-IM5	LUSC	Primary
GENIE-MSK-P-0003152-T01-IM5	LUSC	Primary
GENIE-MSK-P-0003157-T01-IM5	LUSC	Primary
GENIE-MSK-P-0003270-T02-IM5	LUSC	Primary
GENIE-MSK-P-0003321-T01-IM5	LUSC	Primary
GENIE-MSK-P-0003402-T01-IM5	LUSC	Primary
GENIE-MSK-P-0003439-T01-IM5	LUSC	Primary
GENIE-MSK-P-0003487-T01-IM5	LUSC	Primary
GENIE-MSK-P-0003733-T01-IM5	LUSC	Primary
GENIE-MSK-P-0003811-T01-IM5	LUSC	Primary
GENIE-MSK-P-0003854-T01-IM5	LUSC	Primary
GENIE-MSK-P-0003912-T01-IM3	LUSC	Primary
GENIE-MSK-P-0004152-T01-IM5	LUSC	Primary
GENIE-MSK-P-0004201-T01-IM5	LUSC	Primary
GENIE-MSK-P-0004230-T01-IM5	LUSC	Primary
GENIE-MSK-P-0004276-T01-IM5	LUSC	Primary
GENIE-MSK-P-0004495-T01-IM5	LUSC	Primary
GENIE-MSK-P-0004649-T01-IM5	LUSC	Primary
GENIE-MSK-P-0004691-T01-IM5	LUSC	Primary
GENIE-MSK-P-0004827-T01-IM5	LUSC	Primary
GENIE-MSK-P-0005026-T01-IM5	LUSC	Primary
GENIE-MSK-P-0005107-T01-IM5	LUSC	Primary
GENIE-MSK-P-0005456-T01-IM5	LUSC	Primary
GENIE-MSK-P-0005462-T01-IM5	LUSC	Primary
GENIE-MSK-P-0005492-T01-IM5	LUSC	Primary
GENIE-MSK-P-0005496-T01-IM5	LUSC	Primary
GENIE-MSK-P-0005536-T02-IM5	LUSC	Primary
GENIE-MSK-P-0005621-T02-IM5	LUSC	Primary
GENIE-MSK-P-0005898-T01-IM5	LUSC	Primary
GENIE-MSK-P-0005931-T01-IM5	LUSC	Primary
GENIE-MSK-P-0006150-T01-IM5	LUSC	Primary
GENIE-MSK-P-0006368-T01-IM5	LUSC	Primary
GENIE-MSK-P-0006511-T01-IM5	LUSC	Primary
GENIE-MSK-P-0006540-T01-IM5	LUSC	Primary
GENIE-MSK-P-0006620-T01-IM5	LUSC	Primary
GENIE-MSK-P-0006620-T02-IM5	LUSC	Primary
GENIE-MSK-P-0006771-T01-IM5	LUSC	Primary
GENIE-MSK-P-0006808-T01-IM5	LUSC	Primary
GENIE-MSK-P-0006873-T01-IM5	LUSC	Primary
GENIE-MSK-P-0006916-T01-IM5	LUSC	Primary
GENIE-MSK-P-0006923-T01-IM5	LUSC	Primary
GENIE-MSK-P-0006976-T01-IM5	LUSC	Primary
GENIE-MSK-P-0007007-T01-IM5	LUSC	Primary
GENIE-MSK-P-0007514-T01-IM5	LUSC	Primary
GENIE-NKI-A6W4-TLV7	LUSC	Primary
GENIE-NKI-O1SH-BMNG	LUSC	Primary
GENIE-NKI-GND1-EJ0B	LUSC	Primary
GENIE-NKI-Q7WT-8KRN	LUSC	Primary
GENIE-NKI-FOWV-MFSN	LUSC	Primary
GENIE-NKI-MBVN-JFAH	LUSC	Primary
GENIE-NKI-UGMB-EKZC	LUSC	Primary
GENIE-UHN-478244-ARC1	LUSC	Primary
GENIE-UHN-926151-ARC1	LUSC	Primary
GENIE-UHN-268700-ARC1	LUSC	Primary
GENIE-UHN-666614-ARC1	LUSC	Primary
GENIE-UHN-720602-ARC1	LUSC	Primary
GENIE-UHN-506009-ARC1	LUSC	Primary
GENIE-UHN-375044-ARC1	LUSC	Primary
GENIE-UHN-404092-ARC1	LUSC	Primary
GENIE-UHN-315844-ARC1	LUSC	Primary
GENIE-UHN-057690-ARC1	LUSC	Primary
GENIE-UHN-162105-ARC1	LUSC	Primary
GENIE-UHN-772926-ARC1	LUSC	Primary
GENIE-UHN-680144-ARC1	LUSC	Primary
GENIE-VICC-532382-unk-1	LUSC	Primary
GENIE-VICC-622042-unk-1	LUSC	Primary
GENIE-DFCI-001625-5395	LUSC	Metastasis
GENIE-DFCI-001693-6270	LUSC	Metastasis
GENIE-DFCI-000703-5516	LUSC	Metastasis
GENIE-DFCI-009233-6776	LUSC	Metastasis
GENIE-DFCI-008990-7098	LUSC	Metastasis
GENIE-DFCI-008730-6886	LUSC	Metastasis
GENIE-DFCI-002794-5230	LUSC	Metastasis
GENIE-DFCI-000638-3754	LUSC	Metastasis
GENIE-DFCI-003658-519	LUSC	Metastasis
GENIE-DFCI-003035-3760	LUSC	Metastasis
GENIE-DFCI-003073-4753	LUSC	Metastasis
GENIE-DFCI-003221-5122	LUSC	Metastasis
GENIE-DFCI-003289-450	LUSC	Metastasis
GENIE-DFCI-001269-5141	LUSC	Metastasis
GENIE-DFCI-004587-5233	LUSC	Metastasis
GENIE-DFCI-003848-1490	LUSC	Metastasis
GENIE-DFCI-004067-6829	LUSC	Metastasis
GENIE-DFCI-005014-1347	LUSC	Metastasis
GENIE-DFCI-005113-1145	LUSC	Metastasis
GENIE-DFCI-005172-1169	LUSC	Metastasis
GENIE-DFCI-005321-1308	LUSC	Metastasis
GENIE-DFCI-004684-2052	LUSC	Metastasis
GENIE-DFCI-004806-1789	LUSC	Metastasis
GENIE-DFCI-004836-1731	LUSC	Metastasis
GENIE-DFCI-004236-2093	LUSC	Metastasis
GENIE-DFCI-007288-4554	LUSC	Metastasis
GENIE-DFCI-005838-1685	LUSC	Metastasis
GENIE-DFCI-005853-1763	LUSC	Metastasis
GENIE-DFCI-005526-5054	LUSC	Metastasis
GENIE-DFCI-005538-2822	LUSC	Metastasis
GENIE-DFCI-001423-3670	LUSC	Metastasis
GENIE-DFCI-005742-3237	LUSC	Metastasis
GENIE-DFCI-005906-3316	LUSC	Metastasis
GENIE-DFCI-000222-3510	LUSC	Metastasis
GENIE-DFCI-006332-4502	LUSC	Metastasis
GENIE-DFCI-007704-4759	LUSC	Metastasis
GENIE-DFCI-007745-5259	LUSC	Metastasis
GENIE-DFCI-003587-5346	LUSC	Metastasis
GENIE-DFCI-000489-5544	LUSC	Metastasis
GENIE-DFCI-007225-5402	LUSC	Metastasis
GENIE-DFCI-008075-6361	LUSC	Metastasis
GENIE-GRCC-0a11de62-metastasis-a	LUSC	Metastasis
GENIE-GRCC-36e13451-metastasis-a	LUSC	Metastasis
GENIE-GRCC-3ac186ed-metastasis-a	LUSC	Metastasis
GENIE-GRCC-5725b36e-metastasis-a	LUSC	Metastasis
GENIE-GRCC-a2469cf7-metastasis-a	LUSC	Metastasis
GENIE-GRCC-dc812136-metastasis-a	LUSC	Metastasis
GENIE-MDA-1353-2924	LUSC	Metastasis
GENIE-MSK-P-0000302-T01-IM3	LUSC	Metastasis
GENIE-MSK-P-0000329-T01-IM3	LUSC	Metastasis
GENIE-MSK-P-0000418-T01-IM3	LUSC	Metastasis
GENIE-MSK-P-0000463-T01-IM3	LUSC	Metastasis
GENIE-MSK-P-0000811-T01-IM3	LUSC	Metastasis
GENIE-MSK-P-0000903-T02-IM3	LUSC	Metastasis
GENIE-MSK-P-0001084-T01-IM3	LUSC	Metastasis
GENIE-MSK-P-0001127-T02-IM3	LUSC	Metastasis
GENIE-MSK-P-0001528-T03-IM5	LUSC	Metastasis
GENIE-MSK-P-0001680-T02-IM3	LUSC	Metastasis
GENIE-MSK-P-0001802-T01-IM3	LUSC	Metastasis
GENIE-MSK-P-0001968-T01-IM3	LUSC	Metastasis
GENIE-MSK-P-0002225-T01-IM3	LUSC	Metastasis
GENIE-MSK-P-0002225-T02-IM5	LUSC	Metastasis
GENIE-MSK-P-0002394-T01-IM3	LUSC	Metastasis
GENIE-MSK-P-0002808-T01-IM3	LUSC	Metastasis
GENIE-MSK-P-0002859-T01-IM3	LUSC	Metastasis
GENIE-MSK-P-0003132-T01-IM5	LUSC	Metastasis
GENIE-MSK-P-0003200-T01-IM5	LUSC	Metastasis
GENIE-MSK-P-0003347-T01-IM5	LUSC	Metastasis
GENIE-MSK-P-0004517-T01-IM5	LUSC	Metastasis
GENIE-MSK-P-0004742-T01-IM5	LUSC	Metastasis
GENIE-MSK-P-0005104-T01-IM5	LUSC	Metastasis
GENIE-MSK-P-0005115-T01-IM5	LUSC	Metastasis
GENIE-MSK-P-0005160-T01-IM5	LUSC	Metastasis
GENIE-MSK-P-0005792-T01-IM5	LUSC	Metastasis
GENIE-MSK-P-0006003-T01-IM5	LUSC	Metastasis
GENIE-MSK-P-0006265-T01-IM5	LUSC	Metastasis
GENIE-MSK-P-0006775-T01-IM5	LUSC	Metastasis
GENIE-MSK-P-0007068-T01-IM5	LUSC	Metastasis
GENIE-MSK-P-0007696-T01-IM5	LUSC	Metastasis
GENIE-NKI-3N70-3LGM	LUSC	Metastasis
GENIE-NKI-KNNU-LI5T	LUSC	Metastasis
GENIE-NKI-EZBC-FDT1	LUSC	Metastasis
GENIE-UHN-292180-ARC1	LUSC	Metastasis
GENIE-UHN-375936-ARC1	LUSC	Metastasis
GENIE-UHN-035679-ARC1	LUSC	Metastasis
GENIE-UHN-206257-ARC1	LUSC	Metastasis
GENIE-VICC-135263-unk-1	LUSC	Metastasis
GENIE-VICC-405109-unk-1	LUSC	Metastasis
GENIE-VICC-667376-unk-1	LUSC	Metastasis
GENIE-VICC-900311-unk-1	LUSC	Metastasis

## Sheet: Table 2
cancer	Metastatic	Primary
BLCA	6	30
CCRCC	2	4
CRC	22	50
EGC	2	8
Endometrial	16	41
Glioma	6	20
HNC	3	7
IDC	13	20
NSCLC	39	57
OC	4	5
PAAD	4	10
PRAD	10	5
SKCM	37	28
STC	1	2
TC	3	6

## Sheet: Table 3
cancer	type	gene1	gene2	pvalue
SKCM	met	ALK	BRAF	0
SKCM	met	ERBB4	BRAF	0
SKCM	met	ATM	BRAF	3e-05
SKCM	met	NRAS	KDR	0.0001
NSCLC	met	EGFR	JAK3	0.0002
NSCLC	met	EGFR	TP53	0.00031
CRC	met	JAK3	KRAS	0.00043
Endometrial	met	AKT1	TP53	0.00052
NSCLC	met	STK11	CTNNB1	0.00091
NSCLC	met	CTNNB1	TP53	0.00117
SKCM	met	ABL1	BRAF	0.00118
SKCM	met	PTEN	NRAS	0.00151
PAAD	met	CTNNB1	KRAS	0.00165
SKCM	met	EGFR	NRAS	0.00262
SKCM	met	PIK3CA	NRAS	0.00262
TC	met	PTEN	BRAF	0.00305
PAAD	met	KRAS	BRAF	0.00325
BLCA	met	PIK3CA	NOTCH1	0.00326
STC	met	ERBB4	TP53	0.00355
SKCM	met	FLT3	BRAF	0.00395
NSCLC	met	EGFR	FBXW7	0.00427
Endometrial	met	RB1	TP53	0.0044
CCRCC	met	VHL	TP53	0.00448
SKCM	met	ERBB2	BRAF	0.00518
SKCM	met	PTEN	BRAF	0.00668
NSCLC	met	STK11	BRAF	0.00714
IDC	met	KRAS	TP53	0.00733
Glioma	met	IDH1	MET	0.00738
IDC	met	ERBB2	TP53	0.00761
SKCM	met	BRAF	PTPN11	0.00782
SKCM	met	HRAS	BRAF	0.00782
PAAD	met	KDR	KRAS	0.00877
Endometrial	met	RET	TP53	0.00895
SKCM	met	NRAS	FGFR3	0.00899
NSCLC	met	EGFR	GNAS	0.0107
SKCM	met	MET	BRAF	0.0108
CRC	met	KRAS	KIT	0.0125
NSCLC	met	KRAS	ERBB4	0.0125
Endometrial	met	CTNNB1	FBXW7	0.0126
SKCM	met	SMO	BRAF	0.01276
PRAD	met	ERBB4	TP53	0.0128
PRAD	met	TP53	BRAF	0.0128
Endometrial	met	CDH1	TP53	0.013
Endometrial	met	ERBB4	TP53	0.0133
NSCLC	met	EGFR	SMO	0.0135
NSCLC	met	STK11	RB1	0.0136
SKCM	met	BRAF	APC	0.0141
SKCM	met	NRAS	CDKN2A	0.0143
EGC	met	FBXW7	TP53	0.015
PRAD	met	PIK3CA	TP53	0.0152
OC	met	NRAS	TP53	0.0173
IDC	met	ATM	PIK3CA	0.0179
SKCM	met	PDGFRA	BRAF	0.0207
NSCLC	met	STK11	ERBB2	0.0211
IDC	met	ERBB4	TP53	0.0212
NSCLC	met	CTNNB1	KRAS	0.0216
SKCM	met	PTEN	APC	0.0222
HNC	met	PIK3CA	NOTCH1	0.0223
SKCM	met	FGFR2	BRAF	0.0232
NSCLC	met	KRAS	GNAS	0.0248
IDC	met	FGFR2	TP53	0.0268
BLCA	met	AKT1	TP53	0.027
Endometrial	met	TP53	MPL	0.0299
PAAD	met	KRAS	ALK	0.03052
SKCM	met	FGFR1	BRAF	0.0308
NSCLC	met	EGFR	FLT3	0.0311
CRC	met	KRAS	SRC	0.03322
BLCA	met	PIK3CA	APC	0.0345
NSCLC	met	CTNNB1	RB1	0.0353
PRAD	met	FGFR3	TP53	0.0354
PRAD	met	KDR	TP53	0.0354
PRAD	met	TP53	GNAS	0.0354
BLCA	met	RB1	NOTCH1	0.0355
EGC	met	TP53	GNAS	0.0366
IDC	met	AKT1	ERBB2	0.0403
PRAD	met	MLH1	TP53	0.0408
SKCM	met	HRAS	NRAS	0.0413
SKCM	met	NRAS	CDH1	0.0413
CCRCC	met	VHL	APC	0.0423
IDC	met	PIK3CA	RB1	0.0441
NSCLC	met	EGFR	AKT1	0.0446
IDC	met	AKT1	PTEN	0.0472
OC	met	TP53	NOTCH1	0.0472
NSCLC	met	CTNNB1	ATM	0.0478
CRC	met	AKT1	KRAS	0.0484

## Sheet: Table  4
diff_site	Protein_Change	Mutation_Type	Chromosome	Start_Position	End_Position	Reference_Allele	Variant_Allele	DMS	pvalue	cancer
FGFR3	p.S249C	Missense_Mutation	4	1803568	1803568	C	G	FGFR3&&p.S249C	0.022731	BLCA
NRAS	p.G13R	Missense_Mutation	1	115258745	115258745	C	G	NRAS&&p.G13R	0.0285994	CRC
TP53	p.G245D	Missense_Mutation	17	7577547	7577547	C	T	TP53&&p.G245D	0.00462125	CRC
GNAS	p.R201C	Missense_Mutation	20	57484420	57484420	C	T	GNAS&&p.R201C	0.000271099	EGC
PTEN	p.R130Q	Missense_Mutation	10	89692905	89692905	G	A	PTEN&&p.R130Q	0.0436695	Endometrial
IDH1	p.R132H	Missense_Mutation	2	209113112	209113112	C	T	IDH1&&p.R132H	0.000210954	Glioma
PTPN11	p.G268S	Missense_Mutation	12	112910793	112910793	G	A	PTPN11&&p.G268S	0.0130654	Glioma
TP53	p.P151S	Missense_Mutation	17	7578479	7578479	G	A	TP53&&p.P151S	0.0130654	Glioma
TP53	p.Y234C	Missense_Mutation	17	7577580	7577580	T	C	TP53&&p.Y234C	0.0362593	Glioma
TP53	p.R273C	Missense_Mutation	17	7577121	7577121	G	A	TP53&&p.R273C	0.0388575	Glioma
PIK3CA	p.E542K	Missense_Mutation	3	178936082	178936082	G	A	PIK3CA&&p.E542K	0.0072817	HNC
AKT1	p.E17K	Missense_Mutation	14	105246551	105246551	C	T	AKT1&&p.E17K	0.0171731	IDC
FGFR2	p.N549K	Missense_Mutation	10	123258034	123258034	A	C	FGFR2&&p.N549K	0.0190958	IDC
PIK3CA	p.G1049R	Missense_Mutation	3	178952090	178952090	G	C	PIK3CA&&p.G1049R	0.0349584	IDC
EGFR	p.T790M	Missense_Mutation	7	55249071	55249071	C	T	EGFR&&p.T790M	0.00107158	NSCLC
TP53	p.V157F	Missense_Mutation	17	7578461	7578461	C	A	TP53&&p.V157F	0.00702268	NSCLC
TP53	p.C275F	Missense_Mutation	17	7577114	7577114	C	A	TP53&&p.C275F	0.0303794	NSCLC
TP53	p.X261_splice	Splice_Site	17	7577498	7577498	C	A	TP53&&p.X261_splice	0.0397162	NSCLC
APC	p.T1556Nfs*3	Frame_Shift_Ins	5	112175952	112175953	-	A	APC&&p.T1556Nfs*3	0.0176413	PRAD
TP53	p.R175H	Missense_Mutation	17	7578406	7578406	C	T	TP53&&p.R175H	0.0416915	PRAD

## Sheet: Table 5
Gene	Cancer	Domain	Primary_mut	Primary_Nonmut	Metastasis_mut	Metastasis_Nonmut	pvalue
TP53	PRAD	P53	84	409	72	169	0.000111105
IDH1	Glioma	Iso_dh	190	426	42	38	0.000215431
ALK	Glioma	Gly_rich	1	615	4	76	0.000744126
PTEN	CRC	PTEN_C2	43	937	11	675	0.00172398
FGFR3	CRC	Pkinase_Tyr	15	965	1	685	0.00365472
EGFR	Glioma	Furin-like	50	566	0	80	0.00416099
MLH1	Glioma	Mlh1_C	3	613	4	76	0.00433737
RB1	STC	RB_A	0	197	6	130	0.00434191
APC	Glioma	EB1_binding	1	615	3	77	0.0053843
MPL	SKCM	EpoR_lig-bind	7	111	2	247	0.00603284
TP53	CRC	P53	618	362	476	210	0.00754003
ERBB2	IDC	Pkinase_Tyr	6	816	17	666	0.00969609
JAK3	SKCM	Pkinase_Tyr	4	114	0	249	0.0103201
ALK	Glioma	MAM	2	614	3	77	0.0123446
CDH1	Glioma	Cadherin_C	2	614	3	77	0.0123446
APC	CRC	APC_basic	15	965	2	684	0.0126226
PTEN	Endometrial	DSPc	84	270	15	102	0.0126387
APC	CRC	Suppressor_APC	9	971	0	686	0.0129266
ABL1	Glioma	Pkinase_Tyr	0	616	2	78	0.0130654
MET	Glioma	TIG	0	616	2	78	0.0130654
VHL	Glioma	VHL_C	0	616	2	78	0.0130654
PIK3CA	HNC	PI3Ka	15	146	17	63	0.0148005
PTEN	HNC	PTEN_C2	3	158	7	73	0.0171215
EGFR	NSCLC	Pkinase_Tyr	287	982	246	665	0.020124
PIK3CA	CRC	PI3K_C2	14	966	2	684	0.0204902
APC	Glioma	Arm_APC_u3	3	613	3	77	0.0226523
EGFR	Endometrial	Pkinase_Tyr	3	351	5	112	0.025484
PIK3CA	NSCLC	PI3Ka	50	1219	20	891	0.0261055
FGFR2	IDC	Pkinase_Tyr	1	821	7	676	0.0266688
FBXW7	CRC	WD40	18	962	4	682	0.0291616
EGFR	NSCLC	GF_recep_IV	0	1269	4	907	0.0303794
NOTCH1	NSCLC	Ank_2	0	1269	4	907	0.0303794
TP53	HNC	P53	66	95	21	59	0.032326
BRAF	SKCM	RBD	3	115	0	249	0.0326652
EGFR	SKCM	Furin-like	3	115	0	249	0.0326652
RET	SKCM	Pkinase_Tyr	6	112	3	246	0.0338155
AKT1	IDC	PH	33	789	44	639	0.0348939
KDR	PRAD	Pkinase_Tyr	0	493	3	238	0.0351006
EGFR	Glioma	Pkinase_Tyr	12	604	5	75	0.0359863
ALK	Glioma	MAM	1	615	2	78	0.0362593
NOTCH1	Glioma	EGF	1	615	2	78	0.0362593
MET	SKCM	Pkinase_Tyr	5	113	2	247	0.03736
SMAD4	NSCLC	MH2	35	1234	13	898	0.0386039
SMO	SKCM	Fz	4	114	1	248	0.0386363
PIK3CA	PRAD	PI3Ka	2	491	5	236	0.0416915
PIK3CA	NSCLC	PI3_PI4_kinase	6	1263	0	911	0.0439898
FBXW7	CRC	WD40	38	942	14	672	0.04405
TP53	SKCM	P53	29	89	39	210	0.0447383
ERBB4	SKCM	Pkinase_Tyr	11	107	9	240	0.0454636
PIK3CA	IDC	PI3Ka	94	728	102	581	0.0458417
SMARCB1	CRC	SNF5	7	973	0	686	0.0460103
TP53	OC	P53	167	81	234	78	0.0480965
APC	CRC	SAMP	14	966	3	683	0.050474
FBXW7	CRC	WD40	9	971	1	685	0.0540145
TP53	NSCLC	P53	575	694	451	460	0.0556535
AKT1	BLCA	Pkinase	1	408	2	69	0.058608
FGFR1	BLCA	Pkinase_Tyr	1	408	2	69	0.058608
TP53	STC	P53	46	151	45	91	0.0604894
CDH1	Endometrial	Cadherin	0	354	2	115	0.0613091
JAK2	Glioma	Pkinase_Tyr	2	614	2	78	0.0671344
MLH1	Glioma	DNA_mis_repair	2	614	2	78	0.0671344
SMAD4	Glioma	MH2	2	614	2	78	0.0671344
NPM1	CRC	Nucleoplasmin	0	980	3	683	0.0696351
TP53	CRC	P53_TAD	0	980	3	683	0.0696351
PIK3CA	Endometrial	PI3K_p85B	40	314	6	111	0.0706223
APC	NSCLC	SAMP	0	1269	3	908	0.072837
KDR	Glioma	Pkinase_Tyr	6	610	3	77	0.0736966
PIK3CA	Endometrial	PI3Ka	51	303	9	108	0.0772959
JAK3	PAAD	Pkinase_Tyr	0	193	3	142	0.0780155
FBXW7	NSCLC	WD40	5	1264	0	911	0.0792809
ERBB4	EGC	Pkinase_Tyr	2	248	4	111	0.0813513
APC	CRC	EB1_binding	5	975	0	686	0.0818693
ATM	CRC	TAN	5	975	0	686	0.0818693
NOTCH1	CRC	DUF3454	5	975	0	686	0.0818693
RB1	CRC	Rb_C	5	975	0	686	0.0818693
KIT	SKCM	Pkinase_Tyr	6	112	4	245	0.0819298
KRAS	NSCLC	Ras	359	910	227	684	0.0864751
APC	NSCLC	APC_u15	1	1268	5	906	0.0883181
FGFR1	NSCLC	ig	1	1268	5	906	0.0883181
SMAD4	NSCLC	MH1	1	1268	5	906	0.0883181
ERBB2	IDC	Furin-like	0	822	3	680	0.0932414
PTPN11	IDC	SH2	0	822	3	680	0.0932414
HRAS	TC	Ras	13	168	2	100	0.0941166
PTEN	PRAD	DSPc	2	491	4	237	0.0943875
PTEN	Glioma	PTEN_C2	60	556	3	77	0.096018
HRAS	HNC	Ras	7	154	0	80	0.0989057
RB1	Endometrial	RB_B	2	352	3	114	0.100719
APC	SKCM	APC_r	2	116	0	249	0.102783
APC	SKCM	APC_u13	2	116	0	249	0.102783
EGFR	SKCM	Recep_L_domain	2	116	0	249	0.102783
ERBB4	SKCM	Furin-like	2	116	0	249	0.102783
FBXW7	SKCM	WD40	2	116	0	249	0.102783
FGFR1	SKCM	I-set	2	116	0	249	0.102783
GNAS	SKCM	G-alpha	2	116	0	249	0.102783
RET	SKCM	Cadherin	2	116	0	249	0.102783
RET	Glioma	Pkinase_Tyr	3	613	2	78	0.103661
FGFR3	NSCLC	Pkinase_Tyr	3	1266	7	904	0.105055
PTPN11	BLCA	Y_phosphatase	2	407	2	69	0.106069
TP53	EGC	P53	158	92	62	53	0.107054
MLH1	PRAD	HATPase_c_3	0	493	2	239	0.107505
ERBB2	NSCLC	Pkinase_Tyr	23	1246	26	885	0.109403
ABL1	Glioma	SH3_1	0	616	1	79	0.114943
ABL1	Glioma	F_actin_bind	0	616	1	79	0.114943
APC	Glioma	Arm	0	616	1	79	0.114943
APC	Glioma	APC_r	0	616	1	79	0.114943
APC	Glioma	APC_r	0	616	1	79	0.114943
CDH1	Glioma	Cadherin	0	616	1	79	0.114943
FBXW7	Glioma	F-box-like	0	616	1	79	0.114943
FGFR1	Glioma	I-set	0	616	1	79	0.114943
FGFR3	Glioma	I-set	0	616	1	79	0.114943
JAK3	Glioma	Pkinase_Tyr	0	616	1	79	0.114943
MLH1	Glioma	HATPase_c_3	0	616	1	79	0.114943
NOTCH1	Glioma	EGF	0	616	1	79	0.114943
NOTCH1	Glioma	Notch	0	616	1	79	0.114943
NPM1	Glioma	Nucleoplasmin	0	616	1	79	0.114943
NPM1	Glioma	NPM1-C	0	616	1	79	0.114943
SRC	Glioma	SH3_1	0	616	1	79	0.114943
PTEN	CRC	DSPc	12	968	3	683	0.116547
AKT1	Endometrial	PH	12	342	8	109	0.11704
PTEN	CCRCC	DSPc	1	154	3	79	0.12076
PTEN	CCRCC	PTEN_C2	1	154	3	79	0.12076
ATM	Endometrial	PI3_PI4_kinase	8	346	6	111	0.122766
MLH1	IDC	Mlh1_C	4	818	0	683	0.130908
RB1	STC	RB_B	4	193	7	129	0.131059
PTPN11	CRC	Y_phosphatase	2	978	5	681	0.131765
ALK	OC	MAM	0	248	4	308	0.133477
ERBB2	CRC	Pkinase_Tyr	22	958	8	678	0.133607
APC	BLCA	Arm_APC_u3	6	403	3	68	0.134605
RB1	TC	Rb_C	1	180	3	99	0.135027
FGFR3	IDC	Pkinase_Tyr	6	816	1	682	0.135331
KIT	OC	Pkinase_Tyr	1	247	6	306	0.139826
TP53	IDC	P53	320	502	292	391	0.140128
PTPN11	Glioma	SH2	4	612	2	78	0.144165
STK11	Glioma	Pkinase	4	612	2	78	0.144165
ALK	NSCLC	MAM	13	1256	4	907	0.144722
FGFR2	NSCLC	Pkinase_Tyr	4	1265	0	911	0.144973
NOTCH1	NSCLC	EGF	4	1265	0	911	0.144973
BRAF	CRC	Pkinase_Tyr	100	880	55	631	0.145212
TP53	Glioma	P53	240	376	38	42	0.147196
APC	BLCA	APC_15aa	0	409	1	70	0.147917
ERBB4	BLCA	Pkinase_Tyr	0	409	1	70	0.147917
MLH1	BLCA	Mlh1_C	0	409	1	70	0.147917
NOTCH1	BLCA	EGF	0	409	1	70	0.147917
NOTCH1	BLCA	EGF	0	409	1	70	0.147917
NOTCH1	BLCA	Ank_4	0	409	1	70	0.147917
PIK3CA	BLCA	PI3K_rbd	0	409	1	70	0.147917
AKT1	CRC	Pkinase	4	976	0	686	0.148028
APC	CRC	APC_u14	4	976	0	686	0.148028
CDH1	CRC	Cadherin	4	976	0	686	0.148028
CDH1	CRC	Cadherin_C	4	976	0	686	0.148028
FBXW7	CRC	F-box-like	4	976	0	686	0.148028
FGFR1	CRC	ig	4	976	0	686	0.148028
KDR	CRC	ig	4	976	0	686	0.148028
MLH1	CRC	Mlh1_C	4	976	0	686	0.148028
RB1	CRC	DUF3452	4	976	0	686	0.148028
TP53	TC	P53	6	175	8	94	0.150235
KIT	CRC	Pkinase_Tyr	7	973	1	685	0.15113
PIK3CA	CRC	PI3Ka	117	863	66	620	0.151885
FGFR2	SKCM	I-set	5	113	4	245	0.153594
KDR	SKCM	Pkinase_Tyr	5	113	4	245	0.153594
FGFR2	SKCM	Pkinase_Tyr	7	111	7	242	0.154299
PDGFRA	NSCLC	Pkinase_Tyr	11	1258	14	897	0.157949
JAK3	BLCA	Pkinase_Tyr	3	406	2	69	0.160177
NRAS	NSCLC	Ras	19	1250	7	904	0.160979
TP53	Endometrial	P53	145	209	57	60	0.161434
TP53	STC	P53_tetramer	1	196	4	132	0.162952
PTEN	Endometrial	PTEN_C2	86	268	21	96	0.164066
ALK	Endometrial	MAM	3	351	3	114	0.165646
KDR	STC	ig	0	197	2	134	0.16607
PTEN	STC	PTEN_C2	0	197	2	134	0.16607
CDH1	CRC	Cadherin	0	980	2	684	0.169405
GNAS	CRC	G-alpha	0	980	2	684	0.169405
NOTCH1	CRC	EGF	0	980	2	684	0.169405
PTPN11	CRC	SH2	0	980	2	684	0.169405
SMARCB1	CRC	SNF5	0	980	2	684	0.169405
APC	NSCLC	APC_r	0	1269	2	909	0.17452
APC	NSCLC	EB1_binding	0	1269	2	909	0.17452
FBXW7	NSCLC	F-box-like	0	1269	2	909	0.17452
NOTCH1	NSCLC	EGF	0	1269	2	909	0.17452
SRC	NSCLC	Pkinase_Tyr	0	1269	2	909	0.17452
BRAF	TC	Pkinase_Tyr	82	99	55	47	0.174737
FLT3	CRC	Pkinase_Tyr	11	969	3	683	0.17511
PDGFRA	CRC	Pkinase_Tyr	11	969	3	683	0.17511
FGFR1	Glioma	Pkinase_Tyr	10	606	3	77	0.17981
NRAS	Endometrial	Ras	17	337	2	115	0.180191
ERBB4	EGC	Recep_L_domain	6	244	0	115	0.182642
APC	SKCM	APC_u14	0	118	6	243	0.182783
CDH1	IDC	Cadherin	1	821	4	679	0.183019
APC	PAAD	Suppressor_APC	0	193	2	143	0.183309
IDH1	PRAD	Iso_dh	6	487	0	241	0.185282
PDGFRA	Glioma	I-set	5	611	2	78	0.187276
STK11	NSCLC	Pkinase	152	1117	92	819	0.190622
NRAS	TC	Ras	27	154	9	93	0.192756
MLH1	OC	DNA_mis_repair	2	246	0	312	0.195681
SMO	OC	Fz	2	246	0	312	0.195681
KDR	Endometrial	Pkinase_Tyr	13	341	1	116	0.20536
ALK	IDC	Gly_rich	0	822	2	681	0.205788
BRAF	IDC	Pkinase_Tyr	0	822	2	681	0.205788
ERBB2	IDC	Recep_L_domain	0	822	2	681	0.205788
ERBB4	IDC	GF_recep_IV	0	822	2	681	0.205788
FGFR3	IDC	I-set	0	822	2	681	0.205788
JAK3	IDC	Pkinase_Tyr	0	822	2	681	0.205788
MPL	IDC	fn3	0	822	2	681	0.205788
PIK3CA	IDC	PI3K_rbd	0	822	2	681	0.205788
TP53	CRC	P53_tetramer	27	953	27	659	0.206094
RB1	Glioma	RB_B	11	605	3	77	0.21085
APC	SKCM	APC_basic	6	112	6	243	0.211729
AKT1	CRC	PH	12	968	4	682	0.212415
SMO	CRC	Frizzled	12	968	4	682	0.212415
KRAS	CRC	Ras	475	505	311	375	0.212851
RB1	CRC	RB_A	13	967	4	682	0.2143
IDH1	NSCLC	Iso_dh	7	1262	10	901	0.216002
AKT1	Glioma	PH	1	615	1	79	0.21682
FGFR2	Glioma	Pkinase_Tyr	1	615	1	79	0.21682
KDR	Glioma	I-set	1	615	1	79	0.21682
MET	Glioma	Pkinase_Tyr	1	615	1	79	0.21682
NOTCH1	Glioma	EGF	1	615	1	79	0.21682
NOTCH1	Glioma	EGF_CA	1	615	1	79	0.21682
NOTCH1	Glioma	EGF	1	615	1	79	0.21682
NOTCH1	Glioma	Ank_2	1	615	1	79	0.21682
PIK3CA	Glioma	PI3_PI4_kinase	1	615	1	79	0.21682
FBXW7	BLCA	WD40	4	405	2	69	0.217988
RB1	NSCLC	Rb_C	4	1265	7	904	0.218632
PIK3CA	Endometrial	PI3K_C2	20	334	3	114	0.222157
SMO	IDC	Frizzled	5	817	1	682	0.2298
NOTCH1	Glioma	EGF	6	610	2	78	0.231878
EGFR	SKCM	GF_recep_IV	2	116	1	248	0.243018
JAK2	SKCM	Pkinase_Tyr	2	116	1	248	0.243018
RB1	SKCM	RB_A	2	116	1	248	0.243018
KDR	NSCLC	Ig_3	2	1267	4	907	0.243247
APC	Endometrial	APC_15aa	0	354	1	116	0.248408
CDH1	Endometrial	Cadherin_pro	0	354	1	116	0.248408
CDH1	Endometrial	Cadherin	0	354	1	116	0.248408
FBXW7	Endometrial	F-box-like	0	354	1	116	0.248408
MET	Endometrial	TIG	0	354	1	116	0.248408
NOTCH1	Endometrial	EGF	0	354	1	116	0.248408
NOTCH1	Endometrial	EGF	0	354	1	116	0.248408
RET	Endometrial	Cadherin	0	354	1	116	0.248408
SMARCB1	Endometrial	SNF5	0	354	1	116	0.248408
PDGFRA	NSCLC	I-set	6	1263	1	910	0.250295
FBXW7	CRC	WD40	6	974	1	685	0.250855
MLH1	CRC	DNA_mis_repair	6	974	1	685	0.250855
SMAD4	PRAD	MH2	1	492	2	239	0.252313
TP53	PRAD	P53_TAD	1	492	2	239	0.252313
ABL1	IDC	Pkinase_Tyr	3	819	0	683	0.255903
MET	IDC	TIG	3	819	0	683	0.255903
NOTCH1	IDC	NOD	3	819	0	683	0.255903
FBXW7	HNC	WD40	1	160	2	78	0.25648
PDGFRA	HNC	Pkinase_Tyr	1	160	2	78	0.25648
PIK3CA	HNC	PI3K_p85B	1	160	2	78	0.25648
RB1	HNC	RB_B	1	160	2	78	0.25648
RB1	NSCLC	DUF3452	5	1264	7	904	0.256549
EGFR	OC	Pkinase_Tyr	0	248	3	309	0.258472
RB1	OC	RB_B	0	248	3	309	0.258472
ATM	Endometrial	FAT	2	352	2	115	0.258575
CDH1	Endometrial	Cadherin_C	2	352	2	115	0.258575
FGFR2	Endometrial	Pkinase_Tyr	2	352	2	115	0.258575
RET	Endometrial	Pkinase_Tyr	2	352	2	115	0.258575
ERBB4	NSCLC	Recep_L_domain	10	1259	3	908	0.259417
FBXW7	NSCLC	WD40	3	1266	0	911	0.269891
KDR	NSCLC	I-set	3	1266	0	911	0.269891
MLH1	NSCLC	DNA_mis_repair	3	1266	0	911	0.269891
MPL	NSCLC	EpoR_lig-bind	3	1266	0	911	0.269891
TP53	NSCLC	P53_TAD	3	1266	0	911	0.269891
APC	CRC	APC_r	3	977	0	686	0.27292
CDH1	CRC	Cadherin_pro	3	977	0	686	0.27292
ERBB2	CRC	GF_recep_IV	3	977	0	686	0.27292
FGFR1	CRC	I-set	3	977	0	686	0.27292
JAK2	CRC	SH2	3	977	0	686	0.27292
MLH1	CRC	HATPase_c_3	3	977	0	686	0.27292
PTPN11	CRC	SH2	3	977	0	686	0.27292
APC	STC	APC_basic	3	194	0	136	0.272984
FGFR1	STC	Pkinase_Tyr	3	194	0	136	0.272984
ALK	BLCA	MAM	1	408	1	70	0.274217
APC	BLCA	APC_15aa	1	408	1	70	0.274217
FLT3	BLCA	Pkinase_Tyr	1	408	1	70	0.274217
NOTCH1	BLCA	Notch	1	408	1	70	0.274217
NOTCH1	BLCA	Ank_2	1	408	1	70	0.274217
NOTCH1	BLCA	Ank_2	1	408	1	70	0.274217
SMO	BLCA	Frizzled	1	408	1	70	0.274217
ERBB4	CCRCC	Furin-like	1	154	2	80	0.275402
PIK3CA	BLCA	PI3K_p85B	5	404	2	69	0.277262
ALK	NSCLC	MAM	6	1263	8	903	0.282507
TP53	EGC	P53_tetramer	9	241	7	108	0.282605
APC	CRC	APC_r	40	940	36	650	0.283679
RB1	Glioma	RB_A	17	599	4	76	0.287714
ERBB4	NSCLC	GF_recep_IV	3	1266	5	906	0.290675
APC	CRC	APC_u5	41	939	21	665	0.292687
PIK3CA	TC	PI3Ka	1	180	2	100	0.295387
ATM	NSCLC	FAT	23	1246	11	900	0.296335
ALK	SKCM	Gly_rich	5	113	5	244	0.301872
ERBB4	SKCM	Recep_L_domain	5	113	5	244	0.301872
TP53	BLCA	P53	179	230	36	35	0.302271
ALK	Glioma	Pkinase_Tyr	2	614	1	79	0.3071
APC	Glioma	APC_u9	2	614	1	79	0.3071
CDH1	Glioma	Cadherin	2	614	1	79	0.3071
CDH1	Glioma	Cadherin	2	614	1	79	0.3071
FBXW7	Glioma	WD40	2	614	1	79	0.3071
FGFR3	Glioma	Pkinase_Tyr	2	614	1	79	0.3071
KIT	Glioma	Pkinase_Tyr	2	614	1	79	0.3071
NOTCH1	Glioma	EGF	2	614	1	79	0.3071
FGFR3	PRAD	Pkinase_Tyr	4	489	0	241	0.308822
KDR	SKCM	ig	0	118	4	245	0.309954
EGFR	CRC	Recep_L_domain	1	979	3	683	0.312171
EGFR	EGC	Recep_L_domain	4	246	0	115	0.312771
ERBB2	EGC	Pkinase_Tyr	4	246	0	115	0.312771
ERBB4	NSCLC	Pkinase_Tyr	12	1257	13	898	0.313872
AKT1	NSCLC	Pkinase	1	1268	3	908	0.314804
APC	NSCLC	APC_u5	1	1268	3	908	0.314804
ATM	NSCLC	TAN	1	1268	3	908	0.314804
FBXW7	NSCLC	WD40	1	1268	3	908	0.314804
CDH1	EGC	Cadherin_pro	0	250	1	114	0.315068
ERBB2	EGC	GF_recep_IV	0	250	1	114	0.315068
FBXW7	EGC	WD40	0	250	1	114	0.315068
FGFR1	EGC	Pkinase_Tyr	0	250	1	114	0.315068
NOTCH1	EGC	EGF	0	250	1	114	0.315068
PIK3CA	EGC	PI3K_C2	0	250	1	114	0.315068
RB1	EGC	RB_A	0	250	1	114	0.315068
PIK3CA	NSCLC	PI3K_C2	7	1262	2	909	0.319282
APC	SKCM	APC_15aa	1	117	0	249	0.321526
APC	SKCM	APC_15aa	1	117	0	249	0.321526
APC	SKCM	APC_u9	1	117	0	249	0.321526
EGFR	SKCM	Recep_L_domain	1	117	0	249	0.321526
ERBB2	SKCM	Recep_L_domain	1	117	0	249	0.321526
FBXW7	SKCM	WD40	1	117	0	249	0.321526
MET	SKCM	PSI	1	117	0	249	0.321526
MLH1	SKCM	HATPase_c_3	1	117	0	249	0.321526
MLH1	SKCM	Mlh1_C	1	117	0	249	0.321526
MPL	SKCM	fn3	1	117	0	249	0.321526
NOTCH1	SKCM	EGF	1	117	0	249	0.321526
NOTCH1	SKCM	EGF	1	117	0	249	0.321526
NOTCH1	SKCM	Ank_4	1	117	0	249	0.321526
NPM1	SKCM	NPM1-C	1	117	0	249	0.321526
PTPN11	SKCM	SH2	1	117	0	249	0.321526
ERBB4	CRC	Recep_L_domain	7	973	2	684	0.322047
FGFR2	CRC	Pkinase_Tyr	7	973	2	684	0.322047
RET	CRC	Pkinase_Tyr	7	973	2	684	0.322047
APC	PRAD	APC_u14	0	493	1	240	0.328338
BRAF	PRAD	C1_1	0	493	1	240	0.328338
CDH1	PRAD	Cadherin	0	493	1	240	0.328338
ERBB4	PRAD	GF_recep_IV	0	493	1	240	0.328338
ERBB4	PRAD	Pkinase_Tyr	0	493	1	240	0.328338
JAK2	PRAD	SH2	0	493	1	240	0.328338
JAK2	PRAD	Pkinase_Tyr	0	493	1	240	0.328338
MET	PRAD	Sema	0	493	1	240	0.328338
MET	PRAD	Pkinase_Tyr	0	493	1	240	0.328338
NOTCH1	PRAD	EGF	0	493	1	240	0.328338
NOTCH1	PRAD	DUF3454	0	493	1	240	0.328338
PIK3CA	PRAD	PI3K_C2	0	493	1	240	0.328338
RB1	PRAD	Rb_C	0	493	1	240	0.328338
APC	CRC	Arm_APC_u3	131	849	80	606	0.330727
SMAD4	EGC	MH1	5	245	0	115	0.330985
AKT1	HNC	PH	0	161	1	79	0.33195
ALK	HNC	Pkinase_Tyr	0	161	1	79	0.33195
APC	HNC	Arm	0	161	1	79	0.33195
APC	HNC	APC_u9	0	161	1	79	0.33195
APC	HNC	SAMP	0	161	1	79	0.33195
EGFR	HNC	Pkinase_Tyr	0	161	1	79	0.33195
FGFR2	HNC	I-set	0	161	1	79	0.33195
FLT3	HNC	ig	0	161	1	79	0.33195
JAK2	HNC	Pkinase_Tyr	0	161	1	79	0.33195
NOTCH1	HNC	EGF	0	161	1	79	0.33195
NOTCH1	HNC	EGF	0	161	1	79	0.33195
EGFR	SKCM	Pkinase_Tyr	3	115	2	247	0.333204
SMO	SKCM	Frizzled	3	115	2	247	0.333204
ERBB2	BLCA	Pkinase_Tyr	18	391	1	70	0.333446
APC	IDC	APC_basic	1	821	3	680	0.335021
JAK2	NSCLC	Pkinase_Tyr	12	1257	5	906	0.335305
FGFR1	Endometrial	Pkinase_Tyr	5	349	0	117	0.338864
FBXW7	Endometrial	WD40	28	326	13	104	0.343339
ALK	Endometrial	MAM	6	348	0	117	0.343999
APC	CCRCC	Arm_APC_u3	0	155	1	81	0.345992
APC	CCRCC	APC_u9	0	155	1	81	0.345992
APC	CCRCC	APC_r	0	155	1	81	0.345992
ATM	CCRCC	FAT	0	155	1	81	0.345992
BRAF	CCRCC	Pkinase_Tyr	0	155	1	81	0.345992
EGFR	CCRCC	Furin-like	0	155	1	81	0.345992
JAK3	CCRCC	Pkinase_Tyr	0	155	1	81	0.345992
PDGFRA	CCRCC	Pkinase_Tyr	0	155	1	81	0.345992
RB1	CCRCC	RB_A	0	155	1	81	0.345992
RET	CCRCC	Pkinase_Tyr	0	155	1	81	0.345992
STK11	CCRCC	Pkinase	0	155	1	81	0.345992
PTEN	PRAD	PTEN_C2	12	481	9	232	0.349005
PTEN	TC	PTEN_C2	2	179	3	99	0.35486
APC	TC	APC_basic	0	181	1	101	0.360424
ERBB4	TC	Recep_L_domain	0	181	1	101	0.360424
FLT3	TC	Pkinase_Tyr	0	181	1	101	0.360424
STK11	TC	Pkinase	0	181	1	101	0.360424
TP53	TC	P53_TAD	0	181	1	101	0.360424
TP53	TC	P53_tetramer	0	181	1	101	0.360424
PIK3CA	BLCA	PI3Ka	57	352	13	58	0.362023
FGFR3	BLCA	Pkinase_Tyr	10	399	0	71	0.371049
SMAD4	Endometrial	MH2	4	350	3	114	0.372636
SRC	CRC	Pkinase_Tyr	5	975	6	680	0.375729
KDR	CRC	Pkinase_Tyr	9	971	3	683	0.3792
EGFR	Glioma	Recep_L_domain	13	603	0	80	0.381287
APC	BLCA	APC_u5	2	407	1	70	0.382022
FBXW7	BLCA	WD40	2	407	1	70	0.382022
JAK2	BLCA	Pkinase_Tyr	2	407	1	70	0.382022
PIK3CA	BLCA	PI3_PI4_kinase	2	407	1	70	0.382022
PDGFRA	IDC	Pkinase_Tyr	4	818	1	682	0.384813
ERBB2	Glioma	Furin-like	3	613	1	79	0.387088
FLT3	Glioma	Pkinase_Tyr	3	613	1	79	0.387088
JAK2	Glioma	SH2	3	613	1	79	0.387088
JAK2	Glioma	Pkinase_Tyr	3	613	1	79	0.387088
NOTCH1	Glioma	EGF_CA	3	613	1	79	0.387088
SRC	Glioma	Pkinase_Tyr	3	613	1	79	0.387088
ERBB2	SKCM	Furin-like	3	115	3	246	0.391111
ERBB4	SKCM	Recep_L_domain	3	115	3	246	0.391111
KRAS	PRAD	Ras	3	490	3	238	0.400199
FLT3	STC	ig	2	195	3	133	0.402052
CDH1	NSCLC	Cadherin_pro	4	1265	1	910	0.407742
CDH1	NSCLC	Cadherin	4	1265	1	910	0.407742
KIT	NSCLC	ig	4	1265	1	910	0.407742
FGFR2	CRC	I-set	2	978	3	683	0.407908
PTPN11	NSCLC	Y_phosphatase	6	1263	7	904	0.408139
ABL1	STC	F_actin_bind	0	197	1	135	0.408408
APC	STC	EB1_binding	0	197	1	135	0.408408
ATM	STC	TAN	0	197	1	135	0.408408
ATM	STC	FAT	0	197	1	135	0.408408
ERBB2	STC	Furin-like	0	197	1	135	0.408408
ERBB2	STC	Pkinase_Tyr	0	197	1	135	0.408408
ERBB4	STC	Recep_L_domain	0	197	1	135	0.408408
ERBB4	STC	Pkinase_Tyr	0	197	1	135	0.408408
FBXW7	STC	F-box-like	0	197	1	135	0.408408
FBXW7	STC	WD40	0	197	1	135	0.408408
KDR	STC	Pkinase_Tyr	0	197	1	135	0.408408
MET	STC	Pkinase_Tyr	0	197	1	135	0.408408
NOTCH1	STC	EGF_CA	0	197	1	135	0.408408
NPM1	STC	NPM1-C	0	197	1	135	0.408408
PIK3CA	STC	PI3K_p85B	0	197	1	135	0.408408
PIK3CA	STC	PI3Ka	0	197	1	135	0.408408
PTPN11	STC	Y_phosphatase	0	197	1	135	0.408408
VHL	STC	VHL_C	0	197	1	135	0.408408
ALK	CRC	Gly_rich	5	975	1	685	0.41041
HRAS	CRC	Ras	5	975	1	685	0.41041
EGFR	NSCLC	Recep_L_domain	5	1264	1	910	0.410666
APC	CRC	APC_N_CC	0	980	1	685	0.411765
MET	CRC	TIG	0	980	1	685	0.411765
NOTCH1	CRC	EGF	0	980	1	685	0.411765
NOTCH1	CRC	EGF	0	980	1	685	0.411765
NOTCH1	CRC	Ank_4	0	980	1	685	0.411765
VHL	CRC	VHL	0	980	1	685	0.411765
VHL	CCRCC	VHL	83	72	39	43	0.413902
ERBB4	NSCLC	Furin-like	12	1257	12	899	0.414264
KIT	Endometrial	Pkinase_Tyr	5	349	3	114	0.416612
APC	NSCLC	Arm	0	1269	1	910	0.41789
APC	NSCLC	APC_15aa	0	1269	1	910	0.41789
APC	NSCLC	APC_r	0	1269	1	910	0.41789
FGFR3	NSCLC	I-set	0	1269	1	910	0.41789
NOTCH1	NSCLC	EGF_CA	0	1269	1	910	0.41789
NOTCH1	NSCLC	EGF	0	1269	1	910	0.41789
NOTCH1	NSCLC	EGF	0	1269	1	910	0.41789
NOTCH1	NSCLC	EGF_CA	0	1269	1	910	0.41789
NPM1	NSCLC	Nucleoplasmin	0	1269	1	910	0.41789
PTPN11	NSCLC	SH2	0	1269	1	910	0.41789
VHL	NSCLC	VHL_C	0	1269	1	910	0.41789
ERBB4	IDC	Pkinase_Tyr	2	820	4	679	0.419593
RB1	IDC	RB_B	2	820	4	679	0.419593
TP53	NSCLC	P53_tetramer	37	1232	21	890	0.42014
EGFR	CRC	Pkinase_Tyr	10	970	4	682	0.420498
ALK	PAAD	MAM	0	193	1	144	0.428994
CDH1	PAAD	Cadherin	0	193	1	144	0.428994
CTNNB1	PAAD	Arm	0	193	1	144	0.428994
EGFR	PAAD	Furin-like	0	193	1	144	0.428994
ERBB4	PAAD	Pkinase_Tyr	0	193	1	144	0.428994
FLT3	PAAD	ig	0	193	1	144	0.428994
JAK2	PAAD	Pkinase_Tyr	0	193	1	144	0.428994
JAK3	PAAD	Pkinase_Tyr	0	193	1	144	0.428994
KDR	PAAD	I-set	0	193	1	144	0.428994
NOTCH1	PAAD	EGF	0	193	1	144	0.428994
NOTCH1	PAAD	EGF	0	193	1	144	0.428994
PIK3CA	PAAD	PI3K_rbd	0	193	1	144	0.428994
PIK3CA	PAAD	PI3K_C2	0	193	1	144	0.428994
PTEN	PAAD	PTEN_C2	0	193	1	144	0.428994
PTPN11	PAAD	SH2	0	193	1	144	0.428994
RB1	PAAD	RB_B	0	193	1	144	0.428994
RET	PAAD	Pkinase_Tyr	0	193	1	144	0.428994
SRC	PAAD	Pkinase_Tyr	0	193	1	144	0.428994
AKT1	Endometrial	Pkinase_C	1	353	1	116	0.435506
APC	Endometrial	APC_u5	1	353	1	116	0.435506
CDH1	Endometrial	Cadherin	1	353	1	116	0.435506
EGFR	Endometrial	Furin-like	1	353	1	116	0.435506
ERBB4	Endometrial	Recep_L_domain	1	353	1	116	0.435506
FGFR2	Endometrial	I-set	1	353	1	116	0.435506
FGFR2	Endometrial	I-set	1	353	1	116	0.435506
FGFR3	Endometrial	Ig_3	1	353	1	116	0.435506
FGFR3	Endometrial	Pkinase_Tyr	1	353	1	116	0.435506
MLH1	Endometrial	HATPase_c_3	1	353	1	116	0.435506
MLH1	Endometrial	DNA_mis_repair	1	353	1	116	0.435506
NOTCH1	Endometrial	EGF	1	353	1	116	0.435506
NOTCH1	Endometrial	NOD	1	353	1	116	0.435506
NPM1	Endometrial	NPM1-C	1	353	1	116	0.435506
SRC	Endometrial	SH2	1	353	1	116	0.435506
ALK	OC	Gly_rich	1	247	0	312	0.442857
APC	OC	APC_r	1	247	0	312	0.442857
CDH1	OC	Cadherin_C	1	247	0	312	0.442857
EGFR	OC	Recep_L_domain	1	247	0	312	0.442857
ERBB2	OC	Recep_L_domain	1	247	0	312	0.442857
ERBB2	OC	Recep_L_domain	1	247	0	312	0.442857
ERBB2	OC	Pkinase_Tyr	1	247	0	312	0.442857
FBXW7	OC	WD40	1	247	0	312	0.442857
MPL	OC	fn3	1	247	0	312	0.442857
PDGFRA	OC	I-set	1	247	0	312	0.442857
PDGFRA	OC	Pkinase_Tyr	1	247	0	312	0.442857
VHL	OC	VHL_C	1	247	0	312	0.442857
CDH1	EGC	Cadherin	7	243	1	114	0.443829
APC	IDC	APC_15aa	0	822	1	682	0.453821
APC	IDC	APC_u5	0	822	1	682	0.453821
APC	IDC	APC_15aa	0	822	1	682	0.453821
APC	IDC	APC_u9	0	822	1	682	0.453821
APC	IDC	APC_r	0	822	1	682	0.453821
APC	IDC	APC_r	0	822	1	682	0.453821
ATM	IDC	TAN	0	822	1	682	0.453821
EGFR	IDC	Recep_L_domain	0	822	1	682	0.453821
EGFR	IDC	Recep_L_domain	0	822	1	682	0.453821
FBXW7	IDC	WD40	0	822	1	682	0.453821
FBXW7	IDC	WD40	0	822	1	682	0.453821
FBXW7	IDC	WD40	0	822	1	682	0.453821
FBXW7	IDC	WD40	0	822	1	682	0.453821
FGFR2	IDC	I-set	0	822	1	682	0.453821
FLT3	IDC	ig	0	822	1	682	0.453821
MET	IDC	PSI	0	822	1	682	0.453821
MLH1	IDC	HATPase_c_3	0	822	1	682	0.453821
NOTCH1	IDC	EGF	0	822	1	682	0.453821
NOTCH1	IDC	EGF_CA	0	822	1	682	0.453821
NOTCH1	IDC	EGF	0	822	1	682	0.453821
NOTCH1	IDC	Notch	0	822	1	682	0.453821
NOTCH1	IDC	Ank	0	822	1	682	0.453821
PDGFRA	IDC	I-set	0	822	1	682	0.453821
PTPN11	IDC	SH2	0	822	1	682	0.453821
SMARCB1	IDC	SNF5	0	822	1	682	0.453821
SMO	IDC	Fz	0	822	1	682	0.453821
SRC	IDC	Pkinase_Tyr	0	822	1	682	0.453821
VHL	IDC	VHL_C	0	822	1	682	0.453821
JAK3	NSCLC	Pkinase_Tyr	11	1258	5	906	0.454619
PIK3CA	CRC	PI3K_p85B	20	960	10	676	0.455942
APC	Glioma	APC_basic	4	612	1	79	0.457945
ERBB2	Glioma	Pkinase_Tyr	4	612	1	79	0.457945
ERBB4	Glioma	Pkinase_Tyr	4	612	1	79	0.457945
ATM	CRC	FAT	11	969	5	681	0.458167
ATM	IDC	FAT	5	817	2	681	0.465972
PIK3CA	IDC	PI3_PI4_kinase	5	817	2	681	0.465972
JAK2	BLCA	Pkinase_Tyr	3	406	1	70	0.474006
KIT	BLCA	Pkinase_Tyr	3	406	1	70	0.474006
ATM	BLCA	PI3_PI4_kinase	12	397	3	68	0.474152
PDGFRA	SKCM	Pkinase_Tyr	4	114	5	244	0.476604
ERBB2	CRC	Furin-like	6	974	2	684	0.482628
JAK3	CRC	Pkinase_Tyr	6	974	2	684	0.482628
ALK	NSCLC	Gly_rich	9	1260	9	902	0.482669
RB1	NSCLC	RB_B	10	1259	10	901	0.498951
BRAF	Endometrial	Pkinase_Tyr	8	346	4	113	0.503258
HRAS	NSCLC	Ras	4	1265	5	906	0.503805
CDH1	IDC	Cadherin_pro	2	820	0	683	0.503935
ERBB2	IDC	GF_recep_IV	2	820	0	683	0.503935
NOTCH1	IDC	EGF	2	820	0	683	0.503935
VHL	IDC	VHL	2	820	0	683	0.503935
ATM	OC	PI3_PI4_kinase	0	248	2	310	0.505648
CDH1	OC	Cadherin	0	248	2	310	0.505648
FGFR2	OC	Pkinase_Tyr	0	248	2	310	0.505648
MLH1	OC	HATPase_c_3	0	248	2	310	0.505648
MPL	OC	EpoR_lig-bind	0	248	2	310	0.505648
PIK3CA	OC	PI3_PI4_kinase	0	248	2	310	0.505648
PTPN11	OC	Y_phosphatase	0	248	2	310	0.505648
STK11	OC	Pkinase	0	248	2	310	0.505648
RB1	PAAD	DUF3452	2	191	0	145	0.50863
APC	NSCLC	APC_u13	2	1267	0	911	0.513261
EGFR	NSCLC	Recep_L_domain	2	1267	0	911	0.513261
ERBB2	NSCLC	Recep_L_domain	2	1267	0	911	0.513261
MET	NSCLC	TIG	2	1267	0	911	0.513261
MLH1	NSCLC	HATPase_c_3	2	1267	0	911	0.513261
NOTCH1	NSCLC	EGF	2	1267	0	911	0.513261
NOTCH1	NSCLC	NODP	2	1267	0	911	0.513261
RET	NSCLC	Cadherin	2	1267	0	911	0.513261
ABL1	CRC	SH3_1	2	978	0	686	0.51528
ABL1	CRC	SH2	2	978	0	686	0.51528
CTNNB1	CRC	Arm	2	978	0	686	0.51528
CTNNB1	CRC	Arm	2	978	0	686	0.51528
EGFR	CRC	Recep_L_domain	2	978	0	686	0.51528
EGFR	CRC	GF_recep_IV	2	978	0	686	0.51528
ERBB2	CRC	Recep_L_domain	2	978	0	686	0.51528
FGFR1	CRC	I-set	2	978	0	686	0.51528
FLT3	CRC	ig	2	978	0	686	0.51528
JAK3	CRC	Pkinase_Tyr	2	978	0	686	0.51528
KDR	CRC	I-set	2	978	0	686	0.51528
MET	CRC	PSI	2	978	0	686	0.51528
MET	CRC	TIG	2	978	0	686	0.51528
NOTCH1	CRC	EGF	2	978	0	686	0.51528
NOTCH1	CRC	NOD	2	978	0	686	0.51528
ALK	STC	Pkinase_Tyr	2	195	0	136	0.515323
EGFR	STC	Pkinase_Tyr	2	195	0	136	0.515323
RB1	STC	DUF3452	2	195	0	136	0.515323
KDR	NSCLC	Pkinase_Tyr	11	1258	11	900	0.515996
HRAS	BLCA	Ras	16	393	4	67	0.517155
NRAS	Glioma	Ras	5	611	1	79	0.520701
AKT1	EGC	Pkinase	1	249	1	114	0.531462
CDH1	EGC	Cadherin	1	249	1	114	0.531462
FGFR2	EGC	Pkinase_Tyr	1	249	1	114	0.531462
PTEN	EGC	DSPc	1	249	1	114	0.531462
IDH1	SKCM	Iso_dh	5	113	7	242	0.533448
APC	TC	Arm_APC_u3	2	179	0	102	0.537328
ATM	TC	PI3_PI4_kinase	2	179	0	102	0.537328
EGFR	TC	Pkinase_Tyr	2	179	0	102	0.537328
JAK2	TC	Pkinase_Tyr	2	179	0	102	0.537328
MLH1	TC	HATPase_c_3	2	179	0	102	0.537328
ERBB4	CRC	Furin-like	7	973	3	683	0.538594
FBXW7	CRC	WD40	7	973	3	683	0.538594
APC	SKCM	Suppressor_APC	1	117	1	248	0.540269
APC	SKCM	APC_r	1	117	1	248	0.540269
CDH1	SKCM	Cadherin	1	117	1	248	0.540269
FBXW7	SKCM	WD40	1	117	1	248	0.540269
KDR	SKCM	I-set	1	117	1	248	0.540269
NOTCH1	SKCM	EGF	1	117	1	248	0.540269
NOTCH1	SKCM	EGF	1	117	1	248	0.540269
PDGFRA	SKCM	I-set	1	117	1	248	0.540269
RB1	SKCM	DUF3452	1	117	1	248	0.540269
TP53	PRAD	P53_tetramer	7	486	5	236	0.542123
APC	CCRCC	EB1_binding	2	153	0	82	0.54552
ATM	CCRCC	PI3_PI4_kinase	2	153	0	82	0.54552
ALK	PRAD	MAM	1	492	1	240	0.549171
ALK	PRAD	Gly_rich	1	492	1	240	0.549171
ALK	PRAD	Pkinase_Tyr	1	492	1	240	0.549171
APC	PRAD	APC_r	1	492	1	240	0.549171
ATM	PRAD	FAT	1	492	1	240	0.549171
ATM	PRAD	PI3_PI4_kinase	1	492	1	240	0.549171
EGFR	PRAD	Pkinase_Tyr	1	492	1	240	0.549171
JAK3	PRAD	Pkinase_Tyr	1	492	1	240	0.549171
NOTCH1	PRAD	EGF_CA	1	492	1	240	0.549171
NRAS	PRAD	Ras	1	492	1	240	0.549171
RET	PRAD	Pkinase_Tyr	1	492	1	240	0.549171
AKT1	BLCA	PH	4	405	1	70	0.552463
KDR	BLCA	Pkinase_Tyr	4	405	1	70	0.552463
RB1	BLCA	DUF3452	4	405	1	70	0.552463
ALK	HNC	Gly_rich	3	158	0	80	0.55277
ERBB2	HNC	Pkinase_Tyr	3	158	0	80	0.55277
JAK3	HNC	Pkinase_Tyr	3	158	0	80	0.55277
BRAF	SKCM	C1_1	0	118	3	246	0.554124
ALK	EGC	MAM	3	247	0	115	0.554695
PTEN	EGC	PTEN_C2	3	247	0	115	0.554695
JAK3	PRAD	Pkinase_Tyr	3	490	0	241	0.554714
KIT	PRAD	Pkinase_Tyr	3	490	0	241	0.554714
RB1	BLCA	RB_A	21	388	5	66	0.566986
PTEN	Glioma	DSPc	30	586	2	78	0.56743
BRAF	STC	Pkinase_Tyr	1	196	2	134	0.569501
APC	CRC	APC_r	1	979	2	684	0.572229
NOTCH1	CRC	EGF	1	979	2	684	0.572229
APC	CRC	APC_u9	197	783	130	556	0.573272
ABL1	NSCLC	SH2	1	1268	2	909	0.574941
FGFR1	NSCLC	I-set	1	1268	2	909	0.574941
FGFR2	NSCLC	I-set	1	1268	2	909	0.574941
NOTCH1	NSCLC	EGF	1	1268	2	909	0.574941
NOTCH1	NSCLC	Notch	1	1268	2	909	0.574941
NOTCH1	NSCLC	Ank_2	1	1268	2	909	0.574941
APC	CRC	APC_15aa	9	971	4	682	0.576252
PIK3CA	CRC	PI3_PI4_kinase	9	971	4	682	0.576252
APC	Endometrial	APC_r	2	352	1	116	0.576329
CDH1	Endometrial	Cadherin	2	352	1	116	0.576329
EGFR	Endometrial	Recep_L_domain	4	350	0	117	0.576329
EGFR	Endometrial	Recep_L_domain	2	352	1	116	0.576329
ERBB4	Endometrial	Recep_L_domain	2	352	1	116	0.576329
ERBB4	Endometrial	Pkinase_Tyr	2	352	1	116	0.576329
FGFR3	Endometrial	I-set	2	352	1	116	0.576329
KDR	Endometrial	ig	2	352	1	116	0.576329
PDGFRA	Endometrial	I-set	2	352	1	116	0.576329
SMO	Endometrial	Frizzled	2	352	1	116	0.576329
RB1	PAAD	RB_A	1	192	2	143	0.578826
FGFR3	OC	Pkinase_Tyr	2	246	1	311	0.586711
MET	OC	Sema	2	246	1	311	0.586711
PIK3CA	OC	PI3K_C2	2	246	1	311	0.586711
STK11	EGC	Pkinase	2	248	2	113	0.593239
CDH1	IDC	Cadherin	1	821	2	681	0.593544
CDH1	IDC	Cadherin_C	1	821	2	681	0.593544
EGFR	IDC	Furin-like	1	821	2	681	0.593544
ERBB4	IDC	Furin-like	1	821	2	681	0.593544
MET	IDC	Pkinase_Tyr	1	821	2	681	0.593544
NOTCH1	IDC	EGF_CA	1	821	2	681	0.593544
NRAS	IDC	Ras	1	821	2	681	0.593544
PDGFRA	IDC	I-set	1	821	2	681	0.593544
RB1	IDC	DUF3452	1	821	2	681	0.593544
RB1	IDC	Rb_C	1	821	2	681	0.593544
ABL1	SKCM	Pkinase_Tyr	2	116	2	247	0.596588
APC	SKCM	EB1_binding	2	116	2	247	0.596588
PTPN11	SKCM	Y_phosphatase	2	116	2	247	0.596588
SMARCB1	BLCA	SNF5	6	403	0	71	0.59863
PTEN	NSCLC	PTEN_C2	18	1251	16	895	0.600071
AKT1	PRAD	PH	2	491	2	239	0.601212
TP53	HNC	P53_tetramer	2	159	2	78	0.601627
ALK	Endometrial	Pkinase_Tyr	3	351	2	115	0.601958
SMAD4	Endometrial	MH1	3	351	2	115	0.601958
KRAS	EGC	Ras	11	239	7	108	0.603178
ALK	NSCLC	Pkinase_Tyr	10	1259	5	906	0.605368
SMAD4	PAAD	MH2	21	172	19	126	0.610472
MET	BLCA	Sema	8	401	0	71	0.611375
ALK	TC	Pkinase_Tyr	2	179	2	100	0.621065
IDH1	BLCA	Iso_dh	7	402	2	69	0.627636
KIT	IDC	Pkinase_Tyr	3	819	1	682	0.630888
APC	CRC	APC_r	12	968	6	680	0.632382
JAK2	OC	Pkinase_Tyr	1	247	3	309	0.633456
BRAF	PAAD	Pkinase_Tyr	3	190	1	144	0.637916
ERBB2	Endometrial	Pkinase_Tyr	4	350	2	115	0.641249
HRAS	Endometrial	Ras	4	350	2	115	0.641249
FGFR3	NSCLC	Ig_3	3	1266	1	910	0.644645
FLT3	NSCLC	ig	3	1266	1	910	0.644645
JAK2	NSCLC	SH2	3	1266	1	910	0.644645
KDR	NSCLC	I-set	3	1266	1	910	0.644645
ABL1	CRC	F_actin_bind	3	977	1	685	0.647597
JAK2	CRC	Pkinase_Tyr	3	977	1	685	0.647597
MET	CRC	Pkinase_Tyr	3	977	1	685	0.647597
NOTCH1	CRC	Notch	3	977	1	685	0.647597
FBXW7	BLCA	WD40	8	401	2	69	0.647752
APC	CRC	APC_u15	4	976	1	685	0.654382
CDH1	CRC	Cadherin	4	976	1	685	0.654382
CDH1	CRC	Cadherin	4	976	1	685	0.654382
FGFR1	CRC	Pkinase_Tyr	4	976	1	685	0.654382
MPL	CRC	EpoR_lig-bind	4	976	1	685	0.654382
RB1	CRC	RB_B	4	976	1	685	0.654382
KDR	NSCLC	ig	2	1267	3	908	0.655152
SMO	NSCLC	Fz	2	1267	3	908	0.655152
FGFR3	SKCM	Pkinase_Tyr	2	116	3	246	0.658267
PIK3CA	OC	PI3Ka	3	245	2	310	0.659387
SMO	OC	Frizzled	3	245	2	310	0.659387
MET	IDC	Sema	2	820	3	680	0.663922
HRAS	PRAD	Ras	3	490	2	239	0.6654
RB1	PRAD	RB_A	3	490	2	239	0.6654
TP53	BLCA	P53_tetramer	9	400	2	69	0.670236
SMAD4	CRC	MH2	96	884	62	624	0.671106
BRAF	NSCLC	Pkinase_Tyr	56	1213	44	867	0.678521
CDH1	EGC	Cadherin	4	246	3	112	0.682947
FBXW7	Endometrial	WD40	7	347	1	116	0.685868
IDH1	IDC	Iso_dh	4	818	2	681	0.694841
JAK3	IDC	Pkinase_Tyr	4	818	2	681	0.694841
RB1	IDC	RB_A	4	818	2	681	0.694841
FBXW7	NSCLC	WD40	3	1266	3	908	0.698912
ERBB4	CRC	Pkinase_Tyr	18	962	10	676	0.699267
TP53	PAAD	P53_tetramer	4	189	2	143	0.703608
RB1	BLCA	Rb_C	13	396	1	70	0.704151
PIK3CA	Glioma	PI3K_p85B	14	602	2	78	0.70488
RB1	OC	RB_A	4	244	3	309	0.705273
AKT1	NSCLC	PH	5	1264	2	909	0.706252
PDGFRA	NSCLC	I-set	5	1264	2	909	0.706252
ERBB4	CRC	Recep_L_domain	5	975	2	684	0.706818
FLT3	IDC	Pkinase_Tyr	3	819	4	679	0.708226
KRAS	IDC	Ras	3	819	4	679	0.708226
PTPN11	Glioma	Y_phosphatase	16	600	1	79	0.708569
RB1	BLCA	RB_B	13	396	3	68	0.716954
SMAD4	CRC	MH1	18	962	15	671	0.721411
ERBB4	NSCLC	Recep_L_domain	4	1265	4	907	0.726394
VHL	CCRCC	VHL_C	30	125	14	68	0.727879
BRAF	SKCM	Pkinase_Tyr	48	70	107	142	0.734627
ALK	IDC	MAM	5	817	3	680	0.735105
RET	IDC	Pkinase_Tyr	4	818	5	678	0.739458
EGFR	Glioma	GF_recep_IV	20	596	3	77	0.740048
JAK3	NSCLC	Pkinase_Tyr	6	1263	3	908	0.742644
ALK	CRC	Pkinase_Tyr	6	974	3	683	0.744212
ERBB4	CRC	GF_recep_IV	6	974	3	683	0.744212
KDR	CRC	I-set	6	974	3	683	0.744212
APC	CRC	Arm	5	975	5	681	0.749152
PTEN	IDC	PTEN_C2	23	799	21	662	0.760933
TP53	SKCM	P53_tetramer	5	113	8	241	0.763126
KRAS	PAAD	Ras	162	31	120	25	0.769972
MET	NSCLC	Pkinase_Tyr	7	1262	4	907	0.770364
FBXW7	CRC	WD40	8	972	4	682	0.770701
APC	CRC	Arm	7	973	6	680	0.780804
KRAS	BLCA	Ras	23	386	3	68	0.78238
KIT	NSCLC	Pkinase_Tyr	7	1262	6	905	0.783169
SMO	NSCLC	Frizzled	7	1262	6	905	0.783169
TP53	CCRCC	P53	14	141	6	76	0.80741
RET	NSCLC	Pkinase_Tyr	13	1256	8	903	0.826237
PTEN	IDC	DSPc	11	811	10	673	0.829752
PIK3CA	IDC	PI3K_C2	13	809	12	671	0.841127
TP53	OC	P53_tetramer	12	236	14	298	0.842911
ATM	NSCLC	PI3_PI4_kinase	15	1254	12	899	0.845253
APC	CRC	APC_r	36	944	24	662	0.894378
NRAS	CRC	Ras	44	936	32	654	0.905252
TP53	PAAD	P53	99	94	76	69	0.91247
ABL1	BLCA	SH2	1	408	0	71	1
ABL1	BLCA	Pkinase_Tyr	2	407	0	71	1
ABL1	BLCA	F_actin_bind	3	406	0	71	1
AKT1	BLCA	Pkinase_C	1	408	0	71	1
ALK	BLCA	MAM	3	406	0	71	1
ALK	BLCA	Gly_rich	5	404	1	70	1
APC	BLCA	APC_N_CC	1	408	0	71	1
APC	BLCA	Suppressor_APC	1	408	0	71	1
APC	BLCA	Arm	1	408	0	71	1
APC	BLCA	APC_u9	2	407	0	71	1
APC	BLCA	APC_u13	2	407	0	71	1
APC	BLCA	SAMP	1	408	0	71	1
APC	BLCA	APC_u14	2	407	0	71	1
APC	BLCA	APC_u15	1	408	0	71	1
APC	BLCA	APC_r	1	408	0	71	1
APC	BLCA	APC_basic	6	403	1	70	1
APC	BLCA	EB1_binding	2	407	0	71	1
ATM	BLCA	TAN	2	407	0	71	1
ATM	BLCA	FAT	11	398	1	70	1
ATM	BLCA	FATC	1	408	0	71	1
BRAF	BLCA	RBD	1	408	0	71	1
BRAF	BLCA	Pkinase_Tyr	11	398	1	70	1
CDH1	BLCA	Cadherin_pro	2	407	0	71	1
CDH1	BLCA	Cadherin	4	405	0	71	1
CDH1	BLCA	Cadherin	1	408	0	71	1
CDH1	BLCA	Cadherin	2	407	0	71	1
CDH1	BLCA	Cadherin	1	408	0	71	1
CDH1	BLCA	Cadherin	1	408	0	71	1
CTNNB1	BLCA	Arm	1	408	0	71	1
EGFR	BLCA	Recep_L_domain	1	408	0	71	1
EGFR	BLCA	Pkinase_Tyr	7	402	1	70	1
ERBB2	BLCA	Recep_L_domain	4	405	0	71	1
ERBB2	BLCA	Furin-like	33	376	5	66	1
ERBB2	BLCA	Recep_L_domain	3	406	0	71	1
ERBB2	BLCA	GF_recep_IV	3	406	0	71	1
ERBB4	BLCA	Recep_L_domain	1	408	0	71	1
ERBB4	BLCA	Furin-like	2	407	0	71	1
ERBB4	BLCA	GF_recep_IV	1	408	0	71	1
FBXW7	BLCA	F-box-like	2	407	0	71	1
FBXW7	BLCA	WD40	2	407	0	71	1
FBXW7	BLCA	WD40	5	404	0	71	1
FBXW7	BLCA	WD40	2	407	0	71	1
FBXW7	BLCA	WD40	2	407	0	71	1
FGFR1	BLCA	ig	2	407	0	71	1
FGFR2	BLCA	I-set	3	406	0	71	1
FGFR2	BLCA	Pkinase_Tyr	8	401	1	70	1
FGFR3	BLCA	I-set	5	404	1	70	1
FGFR3	BLCA	Ig_3	1	408	0	71	1
FLT3	BLCA	ig	2	407	0	71	1
JAK2	BLCA	SH2	1	408	0	71	1
KDR	BLCA	I-set	1	408	0	71	1
MET	BLCA	PSI	2	407	0	71	1
MET	BLCA	TIG	3	406	0	71	1
MET	BLCA	Pkinase_Tyr	1	408	0	71	1
MLH1	BLCA	DNA_mis_repair	2	407	0	71	1
MPL	BLCA	EpoR_lig-bind	2	407	0	71	1
MPL	BLCA	fn3	4	405	0	71	1
NOTCH1	BLCA	EGF	1	408	0	71	1
NOTCH1	BLCA	EGF_CA	1	408	0	71	1
NOTCH1	BLCA	EGF_CA	1	408	0	71	1
NOTCH1	BLCA	EGF	1	408	0	71	1
NOTCH1	BLCA	EGF	1	408	0	71	1
NOTCH1	BLCA	EGF_CA	1	408	0	71	1
NOTCH1	BLCA	EGF	1	408	0	71	1
NOTCH1	BLCA	NODP	1	408	0	71	1
NRAS	BLCA	Ras	4	405	0	71	1
PDGFRA	BLCA	I-set	1	408	0	71	1
PDGFRA	BLCA	Pkinase_Tyr	5	404	0	71	1
PIK3CA	BLCA	PI3K_C2	10	399	1	70	1
PTEN	BLCA	DSPc	2	407	0	71	1
PTEN	BLCA	PTEN_C2	5	404	0	71	1
RET	BLCA	Pkinase_Tyr	4	405	0	71	1
SMAD4	BLCA	MH1	1	408	0	71	1
SMAD4	BLCA	MH2	6	403	1	70	1
SRC	BLCA	SH2	1	408	0	71	1
STK11	BLCA	Pkinase	6	403	1	70	1
TP53	BLCA	P53_TAD	1	408	0	71	1
VHL	BLCA	VHL	1	408	0	71	1
ABL1	CCRCC	SH2	1	154	0	82	1
AKT1	CCRCC	Pkinase	1	154	0	82	1
ALK	CCRCC	Pkinase_Tyr	1	154	0	82	1
APC	CCRCC	Arm	1	154	0	82	1
APC	CCRCC	APC_r	1	154	0	82	1
APC	CCRCC	APC_u13	1	154	0	82	1
EGFR	CCRCC	Pkinase_Tyr	1	154	0	82	1
ERBB2	CCRCC	Pkinase_Tyr	1	154	0	82	1
ERBB4	CCRCC	GF_recep_IV	1	154	1	81	1
FGFR1	CCRCC	Pkinase_Tyr	1	154	0	82	1
FGFR2	CCRCC	I-set	1	154	0	82	1
FGFR3	CCRCC	Pkinase_Tyr	1	154	0	82	1
FLT3	CCRCC	Pkinase_Tyr	1	154	0	82	1
HNF1A	CCRCC	HNF-1A_C	1	154	0	82	1
HRAS	CCRCC	Ras	1	154	0	82	1
JAK3	CCRCC	Pkinase_Tyr	1	154	0	82	1
KDR	CCRCC	I-set	1	154	1	81	1
KDR	CCRCC	Pkinase_Tyr	1	154	1	81	1
MET	CCRCC	Sema	1	154	0	82	1
MLH1	CCRCC	DNA_mis_repair	1	154	1	81	1
MLH1	CCRCC	Mlh1_C	1	154	0	82	1
PDGFRA	CCRCC	I-set	1	154	0	82	1
PIK3CA	CCRCC	PI3K_C2	1	154	0	82	1
PIK3CA	CCRCC	PI3Ka	3	152	2	80	1
PIK3CA	CCRCC	PI3_PI4_kinase	1	154	0	82	1
PTPN11	CCRCC	Y_phosphatase	1	154	0	82	1
SMO	CCRCC	Frizzled	1	154	0	82	1
SRC	CCRCC	Pkinase_Tyr	1	154	1	81	1
TP53	CCRCC	P53_tetramer	1	154	1	81	1
ABL1	CRC	Pkinase_Tyr	4	976	3	683	1
ALK	CRC	MAM	9	971	7	679	1
ALK	CRC	MAM	3	977	2	684	1
APC	CRC	APC_15aa	5	975	4	682	1
APC	CRC	APC_15aa	1	979	1	685	1
APC	CRC	APC_15aa	7	973	5	681	1
APC	CRC	APC_u13	1	979	0	686	1
APC	CRC	SAMP	0	980	0	686	1
APC	CRC	APC_r	0	980	0	686	1
APC	CRC	APC_r	1	979	0	686	1
APC	CRC	SAMP	0	980	0	686	1
ATM	CRC	PI3_PI4_kinase	9	971	7	679	1
BRAF	CRC	RBD	1	979	0	686	1
BRAF	CRC	C1_1	2	978	1	685	1
CDH1	CRC	Cadherin	1	979	0	686	1
EGFR	CRC	Furin-like	2	978	2	684	1
ERBB2	CRC	Recep_L_domain	1	979	1	685	1
FBXW7	CRC	WD40	1	979	1	685	1
FGFR2	CRC	I-set	5	975	3	683	1
FGFR3	CRC	I-set	1	979	0	686	1
FGFR3	CRC	Ig_3	1	979	0	686	1
IDH1	CRC	Iso_dh	7	973	5	681	1
JAK2	CRC	Pkinase_Tyr	4	976	2	684	1
KDR	CRC	Ig_3	1	979	1	685	1
KIT	CRC	ig	3	977	2	684	1
MET	CRC	Sema	7	973	4	682	1
MET	CRC	TIG	1	979	0	686	1
MPL	CRC	fn3	1	979	1	685	1
NOTCH1	CRC	EGF	1	979	1	685	1
NOTCH1	CRC	EGF	1	979	0	686	1
NOTCH1	CRC	EGF_CA	1	979	0	686	1
NOTCH1	CRC	EGF	1	979	0	686	1
NOTCH1	CRC	EGF	1	979	0	686	1
NOTCH1	CRC	EGF_CA	1	979	1	685	1
NOTCH1	CRC	EGF	1	979	1	685	1
NOTCH1	CRC	EGF_CA	1	979	0	686	1
NOTCH1	CRC	EGF	1	979	1	685	1
NOTCH1	CRC	EGF	1	979	0	686	1
NOTCH1	CRC	EGF	1	979	0	686	1
NOTCH1	CRC	EGF	1	979	0	686	1
NOTCH1	CRC	NODP	1	979	0	686	1
NOTCH1	CRC	Ank	2	978	1	685	1
NOTCH1	CRC	Ank_2	1	979	1	685	1
NOTCH1	CRC	Ank_2	1	979	0	686	1
NPM1	CRC	NPM1-C	1	979	0	686	1
PDGFRA	CRC	I-set	2	978	1	685	1
PDGFRA	CRC	I-set	4	976	2	684	1
RET	CRC	Cadherin	2	978	1	685	1
SMO	CRC	Fz	4	976	3	683	1
SRC	CRC	SH3_1	1	979	0	686	1
SRC	CRC	SH2	1	979	1	685	1
STK11	CRC	Pkinase	4	976	3	683	1
ABL1	EGC	Pkinase_Tyr	1	249	0	115	1
AKT1	EGC	PH	2	248	0	115	1
ALK	EGC	MAM	1	249	0	115	1
APC	EGC	APC_r	1	249	0	115	1
ATM	EGC	FAT	2	248	0	115	1
ATM	EGC	PI3_PI4_kinase	2	248	0	115	1
BRAF	EGC	Pkinase_Tyr	2	248	0	115	1
CDH1	EGC	Cadherin	2	248	1	114	1
CDH1	EGC	Cadherin_C	1	249	0	115	1
EGFR	EGC	Furin-like	1	249	0	115	1
EGFR	EGC	Pkinase_Tyr	1	249	0	115	1
ERBB2	EGC	Recep_L_domain	1	249	0	115	1
ERBB4	EGC	Recep_L_domain	4	246	2	113	1
ERBB4	EGC	Furin-like	1	249	0	115	1
ERBB4	EGC	GF_recep_IV	1	249	0	115	1
FBXW7	EGC	WD40	2	248	1	114	1
FBXW7	EGC	WD40	1	249	0	115	1
FGFR3	EGC	I-set	2	248	0	115	1
FLT3	EGC	ig	1	249	0	115	1
FLT3	EGC	Pkinase_Tyr	1	249	0	115	1
HRAS	EGC	Ras	2	248	1	114	1
IDH1	EGC	Iso_dh	2	248	0	115	1
JAK2	EGC	Pkinase_Tyr	1	249	0	115	1
JAK2	EGC	Pkinase_Tyr	2	248	0	115	1
JAK3	EGC	Pkinase_Tyr	1	249	0	115	1
KDR	EGC	I-set	1	249	0	115	1
KDR	EGC	Pkinase_Tyr	2	248	0	115	1
KIT	EGC	Pkinase_Tyr	1	249	0	115	1
MET	EGC	Sema	2	248	0	115	1
MLH1	EGC	Mlh1_C	1	249	0	115	1
MPL	EGC	fn3	1	249	0	115	1
NOTCH1	EGC	EGF_CA	1	249	0	115	1
NOTCH1	EGC	EGF	1	249	0	115	1
NOTCH1	EGC	EGF	1	249	0	115	1
NOTCH1	EGC	Ank_2	1	249	0	115	1
NRAS	EGC	Ras	2	248	0	115	1
PDGFRA	EGC	Pkinase_Tyr	1	249	0	115	1
PIK3CA	EGC	PI3K_p85B	2	248	0	115	1
PIK3CA	EGC	PI3Ka	8	242	3	112	1
PIK3CA	EGC	PI3_PI4_kinase	1	249	0	115	1
PTPN11	EGC	Y_phosphatase	1	249	0	115	1
RB1	EGC	RB_B	2	248	0	115	1
RB1	EGC	Rb_C	1	249	0	115	1
RET	EGC	Cadherin	1	249	0	115	1
RET	EGC	Pkinase_Tyr	2	248	0	115	1
SMAD4	EGC	MH2	9	241	4	111	1
SMO	EGC	Fz	2	248	0	115	1
ABL1	Endometrial	SH2	2	352	0	117	1
ABL1	Endometrial	Pkinase_Tyr	6	348	1	116	1
ABL1	Endometrial	F_actin_bind	1	353	0	117	1
AKT1	Endometrial	Pkinase	2	352	0	117	1
ALK	Endometrial	Gly_rich	4	350	1	116	1
APC	Endometrial	APC_N_CC	1	353	0	117	1
APC	Endometrial	Arm	1	353	0	117	1
APC	Endometrial	Arm_APC_u3	5	349	1	116	1
APC	Endometrial	APC_15aa	1	353	0	117	1
APC	Endometrial	APC_r	1	353	0	117	1
APC	Endometrial	APC_u9	1	353	0	117	1
APC	Endometrial	APC_r	2	352	0	117	1
APC	Endometrial	SAMP	1	353	0	117	1
APC	Endometrial	APC_r	2	352	0	117	1
APC	Endometrial	APC_u14	3	351	0	117	1
APC	Endometrial	APC_u15	2	352	0	117	1
APC	Endometrial	APC_r	2	352	0	117	1
APC	Endometrial	APC_r	1	353	0	117	1
APC	Endometrial	APC_basic	9	345	3	114	1
ATM	Endometrial	TAN	4	350	1	116	1
ATM	Endometrial	FATC	1	353	0	117	1
BRAF	Endometrial	RBD	2	352	0	117	1
CTNNB1	Endometrial	Arm	1	353	0	117	1
CTNNB1	Endometrial	Arm	2	352	0	117	1
CTNNB1	Endometrial	Arm	1	353	0	117	1
EGFR	Endometrial	GF_recep_IV	2	352	0	117	1
ERBB2	Endometrial	Recep_L_domain	2	352	0	117	1
ERBB2	Endometrial	Furin-like	1	353	0	117	1
ERBB2	Endometrial	GF_recep_IV	1	353	0	117	1
ERBB4	Endometrial	Furin-like	2	352	0	117	1
ERBB4	Endometrial	GF_recep_IV	3	351	0	117	1
FBXW7	Endometrial	WD40	7	347	2	115	1
FBXW7	Endometrial	WD40	1	353	0	117	1
FGFR1	Endometrial	ig	1	353	0	117	1
FGFR1	Endometrial	I-set	1	353	0	117	1
FLT3	Endometrial	ig	3	351	0	117	1
FLT3	Endometrial	Pkinase_Tyr	6	348	2	115	1
GNAS	Endometrial	G-alpha	1	353	0	117	1
IDH1	Endometrial	Iso_dh	7	347	2	115	1
JAK2	Endometrial	Pkinase_Tyr	2	352	0	117	1
JAK2	Endometrial	Pkinase_Tyr	3	351	1	116	1
JAK3	Endometrial	Pkinase_Tyr	5	349	1	116	1
JAK3	Endometrial	Pkinase_Tyr	3	351	0	117	1
KDR	Endometrial	Ig_3	1	353	0	117	1
KDR	Endometrial	I-set	2	352	0	117	1
KIT	Endometrial	ig	1	353	0	117	1
KRAS	Endometrial	Ras	74	280	24	93	1
MET	Endometrial	Sema	5	349	1	116	1
MET	Endometrial	TIG	3	351	0	117	1
MET	Endometrial	TIG	1	353	0	117	1
MET	Endometrial	Pkinase_Tyr	5	349	1	116	1
MLH1	Endometrial	Mlh1_C	3	351	1	116	1
MPL	Endometrial	EpoR_lig-bind	2	352	0	117	1
NOTCH1	Endometrial	EGF	1	353	0	117	1
NOTCH1	Endometrial	EGF	1	353	0	117	1
NOTCH1	Endometrial	EGF_CA	1	353	0	117	1
NOTCH1	Endometrial	EGF	2	352	0	117	1
NOTCH1	Endometrial	EGF	1	353	0	117	1
NOTCH1	Endometrial	EGF	1	353	0	117	1
NOTCH1	Endometrial	EGF	1	353	0	117	1
NOTCH1	Endometrial	EGF_CA	2	352	0	117	1
NOTCH1	Endometrial	EGF	1	353	0	117	1
NOTCH1	Endometrial	EGF	1	353	0	117	1
NOTCH1	Endometrial	EGF	1	353	0	117	1
NOTCH1	Endometrial	Notch	2	352	0	117	1
PDGFRA	Endometrial	Pkinase_Tyr	2	352	0	117	1
PIK3CA	Endometrial	PI3_PI4_kinase	6	348	2	115	1
PTPN11	Endometrial	SH2	2	352	0	117	1
PTPN11	Endometrial	SH2	1	353	0	117	1
PTPN11	Endometrial	Y_phosphatase	1	353	0	117	1
RB1	Endometrial	DUF3452	3	351	0	117	1
RB1	Endometrial	RB_A	7	347	2	115	1
RB1	Endometrial	Rb_C	3	351	0	117	1
SMO	Endometrial	Fz	2	352	0	117	1
SRC	Endometrial	Pkinase_Tyr	4	350	1	116	1
STK11	Endometrial	Pkinase	4	350	1	116	1
TP53	Endometrial	P53_tetramer	8	346	2	115	1
VHL	Endometrial	VHL_C	1	353	0	117	1
ABL1	Glioma	SH2	1	615	0	80	1
AKT1	Glioma	Pkinase	3	613	0	80	1
AKT1	Glioma	Pkinase_C	1	615	0	80	1
APC	Glioma	APC_u5	1	615	0	80	1
ATM	Glioma	FAT	8	608	1	79	1
ATM	Glioma	PI3_PI4_kinase	2	614	0	80	1
ATM	Glioma	FATC	1	615	0	80	1
BRAF	Glioma	RBD	1	615	0	80	1
BRAF	Glioma	C1_1	1	615	0	80	1
BRAF	Glioma	Pkinase_Tyr	7	609	0	80	1
CDH1	Glioma	Cadherin	2	614	0	80	1
CTNNB1	Glioma	Arm	1	615	0	80	1
CTNNB1	Glioma	Arm	1	615	0	80	1
CTNNB1	Glioma	Arm	1	615	0	80	1
EGFR	Glioma	Recep_L_domain	8	608	1	79	1
ERBB2	Glioma	Recep_L_domain	2	614	0	80	1
ERBB2	Glioma	GF_recep_IV	2	614	0	80	1
ERBB4	Glioma	Recep_L_domain	2	614	0	80	1
ERBB4	Glioma	GF_recep_IV	1	615	0	80	1
FBXW7	Glioma	WD40	1	615	0	80	1
FGFR3	Glioma	Ig_3	2	614	0	80	1
FLT3	Glioma	ig	3	613	0	80	1
HRAS	Glioma	Ras	2	614	0	80	1
JAK3	Glioma	Pkinase_Tyr	4	612	0	80	1
KDR	Glioma	ig	1	615	0	80	1
KDR	Glioma	I-set	1	615	0	80	1
KIT	Glioma	ig	3	613	0	80	1
KRAS	Glioma	Ras	6	610	0	80	1
MET	Glioma	Sema	5	611	0	80	1
MET	Glioma	TIG	1	615	0	80	1
MPL	Glioma	EpoR_lig-bind	1	615	0	80	1
MPL	Glioma	fn3	1	615	0	80	1
NOTCH1	Glioma	EGF	1	615	0	80	1
NOTCH1	Glioma	EGF	2	614	0	80	1
NOTCH1	Glioma	EGF	1	615	0	80	1
NOTCH1	Glioma	EGF	1	615	0	80	1
NOTCH1	Glioma	EGF_CA	1	615	0	80	1
NOTCH1	Glioma	EGF	1	615	0	80	1
NOTCH1	Glioma	Notch	1	615	0	80	1
NOTCH1	Glioma	NOD	2	614	0	80	1
NOTCH1	Glioma	Ank_4	1	615	0	80	1
NOTCH1	Glioma	Ank_2	1	615	0	80	1
NOTCH1	Glioma	DUF3454	2	614	0	80	1
PDGFRA	Glioma	I-set	3	613	0	80	1
PDGFRA	Glioma	Pkinase_Tyr	5	611	0	80	1
PIK3CA	Glioma	PI3K_C2	10	606	1	79	1
PIK3CA	Glioma	PI3Ka	23	593	3	77	1
PTPN11	Glioma	SH2	20	596	2	78	1
RB1	Glioma	DUF3452	6	610	0	80	1
RB1	Glioma	Rb_C	6	610	0	80	1
SMARCB1	Glioma	SNF5	2	614	0	80	1
SMARCB1	Glioma	SNF5	3	613	0	80	1
SMO	Glioma	Fz	2	614	0	80	1
SMO	Glioma	Frizzled	7	609	1	79	1
SRC	Glioma	SH2	1	615	0	80	1
TP53	Glioma	P53_TAD	3	613	0	80	1
TP53	Glioma	P53_tetramer	11	605	1	79	1
VHL	Glioma	VHL	1	615	0	80	1
ABL1	HNC	Pkinase_Tyr	1	160	0	80	1
ABL1	HNC	F_actin_bind	1	160	0	80	1
AKT1	HNC	Pkinase	1	160	0	80	1
ALK	HNC	MAM	1	160	1	79	1
APC	HNC	Arm	1	160	0	80	1
APC	HNC	APC_u13	1	160	0	80	1
APC	HNC	APC_basic	1	160	1	79	1
APC	HNC	EB1_binding	1	160	1	79	1
ATM	HNC	FAT	1	160	0	80	1
ATM	HNC	PI3_PI4_kinase	1	160	0	80	1
BRAF	HNC	Pkinase_Tyr	1	160	0	80	1
CDH1	HNC	Cadherin	1	160	0	80	1
EGFR	HNC	GF_recep_IV	1	160	0	80	1
ERBB2	HNC	Recep_L_domain	1	160	0	80	1
ERBB2	HNC	Furin-like	2	159	0	80	1
ERBB4	HNC	Recep_L_domain	1	160	0	80	1
ERBB4	HNC	Pkinase_Tyr	2	159	1	79	1
FBXW7	HNC	WD40	2	159	0	80	1
FBXW7	HNC	WD40	3	158	2	78	1
FBXW7	HNC	WD40	1	160	1	79	1
FBXW7	HNC	WD40	1	160	0	80	1
FBXW7	HNC	WD40	1	160	0	80	1
FGFR1	HNC	I-set	1	160	0	80	1
FGFR2	HNC	Pkinase_Tyr	2	159	0	80	1
FGFR3	HNC	Ig_3	1	160	0	80	1
FGFR3	HNC	Pkinase_Tyr	1	160	1	79	1
GNA11	HNC	G-alpha	1	160	0	80	1
GNAQ	HNC	G-alpha	1	160	0	80	1
IDH1	HNC	Iso_dh	1	160	0	80	1
JAK2	HNC	Pkinase_Tyr	1	160	0	80	1
KDR	HNC	I-set	2	159	0	80	1
KDR	HNC	Pkinase_Tyr	2	159	0	80	1
KIT	HNC	ig	2	159	1	79	1
KIT	HNC	Pkinase_Tyr	1	160	0	80	1
KRAS	HNC	Ras	2	159	1	79	1
MET	HNC	Sema	1	160	0	80	1
MET	HNC	PSI	1	160	0	80	1
MET	HNC	TIG	1	160	0	80	1
MLH1	HNC	HATPase_c_3	1	160	0	80	1
MLH1	HNC	DNA_mis_repair	1	160	0	80	1
MLH1	HNC	Mlh1_C	1	160	0	80	1
MPL	HNC	EpoR_lig-bind	1	160	0	80	1
MPL	HNC	fn3	2	159	0	80	1
NOTCH1	HNC	EGF	1	160	0	80	1
NOTCH1	HNC	EGF_CA	1	160	0	80	1
NOTCH1	HNC	EGF	2	159	0	80	1
NOTCH1	HNC	EGF	2	159	0	80	1
NOTCH1	HNC	EGF	1	160	0	80	1
NOTCH1	HNC	EGF	2	159	0	80	1
NOTCH1	HNC	EGF	1	160	0	80	1
NOTCH1	HNC	EGF	2	159	0	80	1
NOTCH1	HNC	EGF	2	159	0	80	1
NOTCH1	HNC	Notch	1	160	0	80	1
NOTCH1	HNC	Notch	2	159	0	80	1
NOTCH1	HNC	Ank_2	2	159	0	80	1
NOTCH1	HNC	Ank_2	2	159	0	80	1
NRAS	HNC	Ras	2	159	1	79	1
PIK3CA	HNC	PI3K_C2	1	160	1	79	1
PTEN	HNC	DSPc	2	159	0	80	1
PTPN11	HNC	SH2	1	160	0	80	1
RB1	HNC	RB_A	1	160	0	80	1
RB1	HNC	Rb_C	1	160	0	80	1
RET	HNC	Pkinase_Tyr	1	160	0	80	1
SMAD4	HNC	MH2	1	160	0	80	1
SMO	HNC	Fz	1	160	0	80	1
SRC	HNC	Pkinase_Tyr	1	160	0	80	1
STK11	HNC	Pkinase	2	159	0	80	1
TP53	HNC	P53_TAD	1	160	0	80	1
ABL1	IDC	F_actin_bind	1	821	0	683	1
AKT1	IDC	Pkinase	2	820	2	681	1
AKT1	IDC	Pkinase_C	1	821	0	683	1
ALK	IDC	MAM	1	821	0	683	1
APC	IDC	Arm_APC_u3	1	821	0	683	1
APC	IDC	APC_15aa	1	821	0	683	1
APC	IDC	APC_u14	1	821	1	682	1
APC	IDC	EB1_binding	1	821	0	683	1
ATM	IDC	PI3_PI4_kinase	3	819	3	680	1
CDH1	IDC	Cadherin	1	821	1	682	1
CTNNB1	IDC	Arm	1	821	0	683	1
EGFR	IDC	GF_recep_IV	1	821	0	683	1
EGFR	IDC	Pkinase_Tyr	3	819	2	681	1
ERBB2	IDC	Recep_L_domain	1	821	0	683	1
ERBB4	IDC	Recep_L_domain	1	821	1	682	1
ERBB4	IDC	Recep_L_domain	1	821	1	682	1
FBXW7	IDC	F-box-like	1	821	0	683	1
FBXW7	IDC	WD40	1	821	1	682	1
FGFR1	IDC	ig	1	821	0	683	1
FGFR1	IDC	I-set	1	821	0	683	1
FGFR1	IDC	Pkinase_Tyr	3	819	2	681	1
HRAS	IDC	Ras	2	820	2	681	1
JAK2	IDC	Pkinase_Tyr	3	819	2	681	1
JAK2	IDC	Pkinase_Tyr	3	819	2	681	1
KDR	IDC	Ig_3	1	821	0	683	1
KDR	IDC	Pkinase_Tyr	1	821	1	682	1
MLH1	IDC	DNA_mis_repair	1	821	0	683	1
NOTCH1	IDC	EGF	1	821	1	682	1
NOTCH1	IDC	Ank_2	1	821	0	683	1
NOTCH1	IDC	Ank_2	1	821	0	683	1
NOTCH1	IDC	DUF3454	1	821	0	683	1
NPM1	IDC	NPM1-C	1	821	0	683	1
PIK3CA	IDC	PI3K_p85B	11	811	9	674	1
PTPN11	IDC	Y_phosphatase	1	821	0	683	1
RET	IDC	Cadherin	1	821	1	682	1
SMAD4	IDC	MH1	1	821	0	683	1
SMAD4	IDC	MH2	6	816	5	678	1
SMARCB1	IDC	SNF5	1	821	0	683	1
SRC	IDC	SH2	1	821	0	683	1
STK11	IDC	Pkinase	6	816	4	679	1
TP53	IDC	P53_TAD	1	821	0	683	1
TP53	IDC	P53_tetramer	33	789	27	656	1
ABL1	NSCLC	Pkinase_Tyr	4	1265	2	909	1
ABL1	NSCLC	F_actin_bind	2	1267	2	909	1
APC	NSCLC	APC_N_CC	1	1268	0	911	1
APC	NSCLC	Suppressor_APC	4	1265	2	909	1
APC	NSCLC	Arm	1	1268	0	911	1
APC	NSCLC	Arm_APC_u3	7	1262	5	906	1
APC	NSCLC	APC_15aa	1	1268	1	910	1
APC	NSCLC	APC_15aa	1	1268	1	910	1
APC	NSCLC	APC_r	1	1268	1	910	1
APC	NSCLC	APC_u9	4	1265	3	908	1
APC	NSCLC	APC_r	2	1267	1	910	1
APC	NSCLC	APC_u14	2	1267	1	910	1
APC	NSCLC	APC_basic	5	1264	3	908	1
BRAF	NSCLC	RBD	2	1267	1	910	1
BRAF	NSCLC	C1_1	1	1268	0	911	1
CDH1	NSCLC	Cadherin	2	1267	1	910	1
CDH1	NSCLC	Cadherin	3	1266	2	909	1
CDH1	NSCLC	Cadherin	1	1268	1	910	1
CDH1	NSCLC	Cadherin_C	5	1264	4	907	1
CTNNB1	NSCLC	Arm	1	1268	0	911	1
EGFR	NSCLC	Furin-like	10	1259	7	904	1
ERBB2	NSCLC	Recep_L_domain	1	1268	0	911	1
ERBB2	NSCLC	Furin-like	7	1262	5	906	1
ERBB2	NSCLC	GF_recep_IV	2	1267	1	910	1
FBXW7	NSCLC	WD40	1	1268	0	911	1
FBXW7	NSCLC	WD40	8	1261	5	906	1
FBXW7	NSCLC	WD40	1	1268	1	910	1
FGFR1	NSCLC	I-set	1	1268	1	910	1
FGFR1	NSCLC	Pkinase_Tyr	5	1264	4	907	1
FGFR2	NSCLC	I-set	1	1268	1	910	1
FLT3	NSCLC	Pkinase_Tyr	15	1254	10	901	1
GNAS	NSCLC	G-alpha	1	1268	1	910	1
JAK2	NSCLC	Pkinase_Tyr	10	1259	7	904	1
MET	NSCLC	Sema	6	1263	5	906	1
MET	NSCLC	PSI	1	1268	1	910	1
MET	NSCLC	TIG	2	1267	2	909	1
MET	NSCLC	TIG	1	1268	0	911	1
MLH1	NSCLC	Mlh1_C	4	1265	3	908	1
MPL	NSCLC	fn3	3	1266	2	909	1
NOTCH1	NSCLC	EGF	1	1268	1	910	1
NOTCH1	NSCLC	EGF	1	1268	0	911	1
NOTCH1	NSCLC	EGF	1	1268	0	911	1
NOTCH1	NSCLC	EGF_CA	1	1268	1	910	1
NOTCH1	NSCLC	EGF	1	1268	1	910	1
NOTCH1	NSCLC	EGF	1	1268	1	910	1
NOTCH1	NSCLC	EGF	1	1268	0	911	1
NOTCH1	NSCLC	EGF	1	1268	0	911	1
NOTCH1	NSCLC	EGF	1	1268	0	911	1
NOTCH1	NSCLC	hEGF	1	1268	0	911	1
NOTCH1	NSCLC	EGF	1	1268	1	910	1
NOTCH1	NSCLC	EGF	1	1268	0	911	1
NOTCH1	NSCLC	Notch	2	1267	1	910	1
NOTCH1	NSCLC	NOD	2	1267	1	910	1
NOTCH1	NSCLC	Ank	1	1268	0	911	1
NOTCH1	NSCLC	Ank_4	1	1268	1	910	1
NPM1	NSCLC	NPM1-C	1	1268	1	910	1
PIK3CA	NSCLC	PI3K_p85B	4	1265	3	908	1
PIK3CA	NSCLC	PI3K_rbd	3	1266	2	909	1
PTEN	NSCLC	DSPc	9	1260	7	904	1
PTPN11	NSCLC	SH2	2	1267	1	910	1
RB1	NSCLC	RB_A	16	1253	12	899	1
SMARCB1	NSCLC	SNF5	2	1267	1	910	1
SMARCB1	NSCLC	SNF5	1	1268	1	910	1
SRC	NSCLC	SH2	1	1268	1	910	1
VHL	NSCLC	VHL	1	1268	0	911	1
ABL1	OC	Pkinase_Tyr	1	247	1	311	1
ABL1	OC	F_actin_bind	0	248	1	311	1
AKT1	OC	Pkinase	0	248	1	311	1
ALK	OC	Pkinase_Tyr	1	247	2	310	1
APC	OC	APC_15aa	1	247	1	311	1
APC	OC	APC_basic	1	247	2	310	1
ATM	OC	TAN	0	248	1	311	1
ATM	OC	FAT	0	248	1	311	1
BRAF	OC	Pkinase_Tyr	3	245	3	309	1
CDH1	OC	Cadherin	0	248	1	311	1
EGFR	OC	Furin-like	0	248	1	311	1
ERBB4	OC	Recep_L_domain	0	248	1	311	1
ERBB4	OC	Furin-like	0	248	1	311	1
ERBB4	OC	Pkinase_Tyr	0	248	1	311	1
FBXW7	OC	WD40	0	248	1	311	1
FBXW7	OC	WD40	0	248	1	311	1
FGFR1	OC	I-set	0	248	1	311	1
FGFR3	OC	I-set	0	248	1	311	1
FLT3	OC	Pkinase_Tyr	1	247	2	310	1
JAK2	OC	Pkinase_Tyr	0	248	1	311	1
JAK3	OC	Pkinase_Tyr	1	247	1	311	1
JAK3	OC	Pkinase_Tyr	1	247	2	310	1
KDR	OC	Pkinase_Tyr	0	248	1	311	1
KRAS	OC	Ras	8	240	11	301	1
MET	OC	Pkinase_Tyr	0	248	1	311	1
NOTCH1	OC	EGF	0	248	1	311	1
NOTCH1	OC	Notch	0	248	1	311	1
NPM1	OC	Nucleoplasmin	1	247	1	311	1
NPM1	OC	NPM1-C	1	247	1	311	1
NRAS	OC	Ras	3	245	4	308	1
PIK3CA	OC	PI3K_p85B	2	246	2	310	1
PTEN	OC	PTEN_C2	1	247	1	311	1
RB1	OC	DUF3452	2	246	2	310	1
RET	OC	Pkinase_Tyr	1	247	2	310	1
TP53	OC	P53_TAD	0	248	1	311	1
ABL1	PAAD	Pkinase_Tyr	1	192	0	145	1
ALK	PAAD	Pkinase_Tyr	1	192	0	145	1
APC	PAAD	APC_r	1	192	0	145	1
APC	PAAD	APC_u15	1	192	0	145	1
ATM	PAAD	TAN	1	192	0	145	1
ATM	PAAD	FAT	1	192	0	145	1
ATM	PAAD	PI3_PI4_kinase	1	192	1	144	1
CDH1	PAAD	Cadherin	1	192	0	145	1
EGFR	PAAD	Pkinase_Tyr	1	192	0	145	1
ERBB2	PAAD	Furin-like	1	192	0	145	1
ERBB2	PAAD	Pkinase_Tyr	1	192	1	144	1
ERBB4	PAAD	Furin-like	1	192	0	145	1
FBXW7	PAAD	WD40	1	192	0	145	1
IDH1	PAAD	Iso_dh	1	192	0	145	1
KDR	PAAD	Pkinase_Tyr	1	192	1	144	1
MLH1	PAAD	Mlh1_C	1	192	0	145	1
NOTCH1	PAAD	EGF	1	192	0	145	1
NOTCH1	PAAD	Notch	1	192	0	145	1
NRAS	PAAD	Ras	1	192	0	145	1
PIK3CA	PAAD	PI3Ka	2	191	1	144	1
PTEN	PAAD	DSPc	1	192	0	145	1
SMAD4	PAAD	MH1	6	187	5	140	1
SRC	PAAD	SH3_1	1	192	0	145	1
STK11	PAAD	Pkinase	5	188	4	141	1
TP53	PAAD	P53_TAD	1	192	0	145	1
APC	PRAD	Suppressor_APC	1	492	0	241	1
APC	PRAD	Arm_APC_u3	3	490	1	240	1
APC	PRAD	APC_15aa	1	492	0	241	1
APC	PRAD	APC_u9	1	492	0	241	1
APC	PRAD	APC_u15	1	492	0	241	1
APC	PRAD	APC_r	1	492	0	241	1
APC	PRAD	APC_r	1	492	0	241	1
APC	PRAD	APC_basic	1	492	0	241	1
APC	PRAD	EB1_binding	1	492	0	241	1
ATM	PRAD	TAN	0	493	0	241	1
ATM	PRAD	FATC	0	493	0	241	1
BRAF	PRAD	Pkinase_Tyr	8	485	4	237	1
CDH1	PRAD	Cadherin	1	492	0	241	1
CDH1	PRAD	Cadherin	1	492	0	241	1
CDH1	PRAD	Cadherin	1	492	0	241	1
CDH1	PRAD	Cadherin_C	1	492	0	241	1
EGFR	PRAD	Recep_L_domain	1	492	0	241	1
EGFR	PRAD	Furin-like	1	492	0	241	1
ERBB2	PRAD	Furin-like	1	492	0	241	1
ERBB4	PRAD	Recep_L_domain	1	492	0	241	1
ERBB4	PRAD	Furin-like	1	492	0	241	1
ERBB4	PRAD	Recep_L_domain	1	492	0	241	1
FGFR2	PRAD	Pkinase_Tyr	1	492	0	241	1
FGFR3	PRAD	I-set	1	492	0	241	1
FLT3	PRAD	Pkinase_Tyr	2	491	1	240	1
MET	PRAD	TIG	1	492	0	241	1
MLH1	PRAD	Mlh1_C	2	491	0	241	1
MPL	PRAD	EpoR_lig-bind	1	492	0	241	1
MPL	PRAD	fn3	2	491	0	241	1
NOTCH1	PRAD	EGF	1	492	0	241	1
NOTCH1	PRAD	EGF	1	492	0	241	1
NOTCH1	PRAD	Ank_2	1	492	0	241	1
NOTCH1	PRAD	Ank_2	1	492	0	241	1
PDGFRA	PRAD	Pkinase_Tyr	2	491	0	241	1
RB1	PRAD	DUF3452	1	492	0	241	1
SMO	PRAD	Frizzled	1	492	0	241	1
STK11	PRAD	Pkinase	1	492	0	241	1
VHL	PRAD	VHL	3	490	1	240	1
ABL1	SKCM	F_actin_bind	0	118	2	247	1
AKT1	SKCM	Pkinase	0	118	2	247	1
ALK	SKCM	MAM	1	117	2	247	1
ALK	SKCM	MAM	1	117	4	245	1
ALK	SKCM	Pkinase_Tyr	1	117	4	245	1
APC	SKCM	Arm_APC_u3	1	117	2	247	1
APC	SKCM	APC_u5	0	118	1	248	1
APC	SKCM	APC_15aa	0	118	1	248	1
APC	SKCM	APC_r	0	118	1	248	1
APC	SKCM	APC_r	0	118	1	248	1
APC	SKCM	SAMP	0	118	1	248	1
APC	SKCM	APC_u15	0	118	1	248	1
ATM	SKCM	FAT	1	117	2	247	1
ATM	SKCM	PI3_PI4_kinase	1	117	2	247	1
CDH1	SKCM	Cadherin_pro	0	118	1	248	1
CDH1	SKCM	Cadherin	1	117	2	247	1
CDH1	SKCM	Cadherin	0	118	1	248	1
CTNNB1	SKCM	Arm	0	118	2	247	1
ERBB2	SKCM	Recep_L_domain	0	118	2	247	1
ERBB2	SKCM	Pkinase_Tyr	0	118	1	248	1
ERBB4	SKCM	GF_recep_IV	3	115	6	243	1
FBXW7	SKCM	WD40	0	118	1	248	1
FBXW7	SKCM	WD40	0	118	1	248	1
FGFR1	SKCM	Pkinase_Tyr	0	118	1	248	1
FGFR2	SKCM	I-set	0	118	2	247	1
FGFR3	SKCM	I-set	0	118	1	248	1
FLT3	SKCM	ig	0	118	2	247	1
FLT3	SKCM	Pkinase_Tyr	5	113	10	239	1
HRAS	SKCM	Ras	2	116	5	244	1
JAK3	SKCM	Pkinase_Tyr	1	117	4	245	1
KDR	SKCM	Ig_3	1	117	3	246	1
KDR	SKCM	I-set	1	117	3	246	1
KRAS	SKCM	Ras	1	117	4	245	1
MET	SKCM	Sema	4	114	8	241	1
MET	SKCM	TIG	0	118	2	247	1
MET	SKCM	TIG	0	118	1	248	1
MLH1	SKCM	DNA_mis_repair	0	118	2	247	1
NOTCH1	SKCM	EGF_CA	0	118	1	248	1
NOTCH1	SKCM	EGF_CA	0	118	1	248	1
NOTCH1	SKCM	EGF	0	118	1	248	1
NOTCH1	SKCM	Notch	0	118	1	248	1
NOTCH1	SKCM	NOD	0	118	1	248	1
NOTCH1	SKCM	DUF3454	0	118	2	247	1
NPM1	SKCM	Nucleoplasmin	0	118	2	247	1
NRAS	SKCM	Ras	36	82	77	172	1
PDGFRA	SKCM	I-set	0	118	1	248	1
PIK3CA	SKCM	PI3K_p85B	0	118	1	248	1
PIK3CA	SKCM	PI3Ka	1	117	4	245	1
PIK3CA	SKCM	PI3_PI4_kinase	0	118	1	248	1
PTEN	SKCM	DSPc	1	117	3	246	1
PTEN	SKCM	PTEN_C2	4	114	9	240	1
PTPN11	SKCM	SH2	0	118	2	247	1
RB1	SKCM	RB_B	0	118	1	248	1
RB1	SKCM	Rb_C	1	117	2	247	1
SMAD4	SKCM	MH2	0	118	1	248	1
SRC	SKCM	SH3_1	0	118	1	248	1
SRC	SKCM	Pkinase_Tyr	1	117	2	247	1
STK11	SKCM	Pkinase	0	118	1	248	1
TP53	SKCM	P53_TAD	0	118	1	248	1
VHL	SKCM	VHL	0	118	2	247	1
VHL	SKCM	VHL_C	0	118	1	248	1
ABL1	STC	Pkinase_Tyr	2	195	1	135	1
AKT1	STC	Pkinase	1	196	0	136	1
ALK	STC	MAM	1	196	0	136	1
APC	STC	Arm	1	196	0	136	1
APC	STC	Arm_APC_u3	1	196	0	136	1
APC	STC	APC_15aa	1	196	0	136	1
APC	STC	APC_u9	1	196	0	136	1
ATM	STC	PI3_PI4_kinase	1	196	1	135	1
CDH1	STC	Cadherin	1	196	1	135	1
EGFR	STC	Furin-like	1	196	1	135	1
ERBB2	STC	Recep_L_domain	1	196	0	136	1
ERBB4	STC	Furin-like	1	196	0	136	1
ERBB4	STC	GF_recep_IV	1	196	1	135	1
FGFR3	STC	Pkinase_Tyr	1	196	0	136	1
HRAS	STC	Ras	1	196	0	136	1
IDH1	STC	Iso_dh	1	196	0	136	1
JAK2	STC	Pkinase_Tyr	1	196	0	136	1
JAK2	STC	Pkinase_Tyr	1	196	0	136	1
JAK3	STC	Pkinase_Tyr	1	196	0	136	1
KIT	STC	ig	1	196	0	136	1
KRAS	STC	Ras	1	196	1	135	1
MET	STC	Sema	1	196	0	136	1
MLH1	STC	Mlh1_C	1	196	0	136	1
NOTCH1	STC	EGF	1	196	0	136	1
NOTCH1	STC	EGF	1	196	0	136	1
NOTCH1	STC	EGF	1	196	0	136	1
NRAS	STC	Ras	1	196	0	136	1
PIK3CA	STC	PI3K_C2	1	196	0	136	1
PTEN	STC	DSPc	1	196	1	135	1
RB1	STC	Rb_C	1	196	0	136	1
SMAD4	STC	MH1	1	196	0	136	1
SMAD4	STC	MH2	1	196	0	136	1
SMO	STC	Frizzled	1	196	0	136	1
SRC	STC	Pkinase_Tyr	1	196	0	136	1
STK11	STC	Pkinase	1	196	1	135	1
TP53	STC	P53_TAD	1	196	0	136	1
APC	TC	APC_15aa	1	180	0	102	1
APC	TC	APC_u5	1	180	0	102	1
ATM	TC	FAT	1	180	1	101	1
CDH1	TC	Cadherin_pro	1	180	1	101	1
EGFR	TC	Recep_L_domain	1	180	0	102	1
ERBB2	TC	Recep_L_domain	1	180	0	102	1
ERBB2	TC	GF_recep_IV	1	180	0	102	1
FGFR2	TC	I-set	1	180	0	102	1
IDH1	TC	Iso_dh	1	180	0	102	1
JAK3	TC	Pkinase_Tyr	1	180	0	102	1
KIT	TC	Pkinase_Tyr	1	180	0	102	1
KRAS	TC	Ras	7	174	4	98	1
MET	TC	TIG	1	180	0	102	1
MET	TC	Pkinase_Tyr	1	180	0	102	1
NOTCH1	TC	EGF	1	180	0	102	1
NOTCH1	TC	EGF	1	180	0	102	1
NOTCH1	TC	Ank_4	1	180	0	102	1
PDGFRA	TC	Pkinase_Tyr	1	180	0	102	1
PTEN	TC	DSPc	2	179	1	101	1
RET	TC	Cadherin	1	180	0	102	1
SMO	TC	Frizzled	1	180	0	102	1
VHL	TC	VHL_C	NA	NA	NA	NA	NA

## Sheet: Table 6
Cancer	ID	#Gene	FDR
BLCA	19q13.2	2	0.00282
BLCA	1q32.1	1	0.252
CCRCC	3p13	1	0.141
CCRCC	3p21.31	1	0.141
CRC	17p13.1	5	3.32e-09
CRC	7q36.1	2	0.00974
Endo	19p13.3	2	0.00264
Glioma	17p13.1	3	0.0011
Glioma	19q13.2	2	0.0207
Glioma	16p13.3	2	0.0375
Glioma	17q21.2	1	0.358
Glioma	19p13.2	1	0.358
Glioma	19p13.3	1	0.358
IDC	17p13.1	5	3.14e-07
IDC	3p21.31	2	0.0407
IDC	1q32.1	2	0.0407
IDC	16p13.3	2	0.0554
IDC	3p13	1	0.316
IDC	7q36.1	1	0.316
IDC	19p13.3	1	0.42
NSCLC	7q36.1	1	0.225
NSCLC	16p13.3	1	0.225
OC	7q36.1	1	0.141
PAAD	17q21.2	1	0.17
PRAD	3p13	3	0.000261
PRAD	17p13.1	2	0.0193
PRAD	7q36.1	1	0.33
PRAD	17q21.2	1	0.33
PRAD	19p13.3	1	0.348
SKCM	17p13.1	5	3.32e-09
SKCM	1q32.1	2	0.0145

## Sheet: Table 7
BLCA	CCRCC	CRC	EGC	Endometrial	Glioma	HNC	IDC	NSCLC	OC	PAAD	PRAD	SKCM	STC	TC
Metastasis	13	1	36	11	10	0	8	101	125	23	17	176	26	15	18
Primary	25	4	52	26	5	104	3	47	141	7	13	165	1	21	6

## Sheet: Table 8
FusionGenes	PrimaryRate	MetastasisRate	Fusion1	Fusion2
PRAD	0.216327	0.223404	TMPRSS2	ERG
SKCM	0.0769231	0	DNMT3A	intragenic
HNC	0.0454545	0	FAT1	intragenic
HNC	0.0454545	0	RAD52	intragenic
HNC	0.0454545	0	BRCA2	intragenic
OC	0.0294118	0	ESR1	CCDC170
OC	0.0294118	0	ESYT1	ERBB3
OC	0.0294118	0	BRCA1	CASC3
OC	0.0294118	0	ROS1	intragenic
TC	0.0204082	0.0615385	CCDC6	RET
TC	0.0204082	0	NCOA4	RET
TC	0.0204082	0	BRAF	SCRIB
NSCLC	0.0202361	0.0355191	EML4	ALK
Endometrial	0.0181818	0	EP300	intragenic
Endometrial	0.0181818	0	FGFR3	TACC3
Endometrial	0.0181818	0	FUBP1	ST6GALNAC5
CCRCC	0.0135135	0	STAT5B	NF1
CCRCC	0.0135135	0	PTEN	intragenic
CCRCC	0.0135135	0	LATS2	intragenic
NSCLC	0.0134907	0.0136612	CD74	ROS1
EGC	0.013245	0	RNF43	intragenic
PRAD	0.0122449	0.0212766	TMPRSS2	intragenic
IDC	0.0114068	0.00229358	ARID2	intragenic
STC	0.0103093	0	NF1	intragenic
STC	0.0103093	0	ZNF595	TERT
STC	0.0103093	0	MAP2K2	SPPL2B
STC	0.0103093	0	LRP8	JAK2
STC	0.0103093	0	SLITRK5	SMARCA4
STC	0.0103093	0	WFIKKN2	TP53
STC	0.0103093	0	CIC	LEUTX
STC	0.0103093	0	KMT2B	BCOR
STC	0.0103093	0	ERG	EWSR1
STC	0.0103093	0	COL4A3BP	ROS1
STC	0.0103093	0	ARHGEF18	PTPRS
BLCA	0.00938967	0.0222222	FGFR3	TACC3
BLCA	0.00938967	0	RUNX1	intragenic
PAAD	0.00884956	0	FLT3	intragenic
PAAD	0.00884956	0	FGFR2	VCL
PAAD	0.00884956	0	MAP3K13	intragenic
PAAD	0.00884956	0	SMAD4	MAPK4
PAAD	0.00884956	0	FGFR2	MYOF
PAAD	0.00884956	0	DCTN5	PALB2
PAAD	0.00884956	0	RNF43	intragenic
PAAD	0.00884956	0	REEP6	STK11
PRAD	0.00816326	0	APC	intragenic
PRAD	0.00816326	0.0106383	ETV1	TMPRSS2
PRAD	0.00816326	0.00531915	SAMD9	CDK6
NSCLC	0.00674536	0.0163934	RET	KIF5B
EGC	0.00662252	0	NOTCH3	SLC1A6
EGC	0.00662252	0	CDC73	intragenic
EGC	0.00662252	0	MEI1	EP300
EGC	0.00662252	0	PBRM1	intragenic
EGC	0.00662252	0	RB1	intragenic
EGC	0.00662252	0	AKT2	TSHZ3
EGC	0.00662252	0	RB1	BRMS1L
EGC	0.00662252	0	FH	intragenic
EGC	0.00662252	0	RAF1	intragenic
EGC	0.00662252	0	MOS	SOX17
EGC	0.00662252	0	CTNNB1	intragenic
EGC	0.00662252	0.0149254	CDK12	intragenic
EGC	0.00662252	0	CIC	intragenic
EGC	0.00662252	0	BRCA1	PROCA1
EGC	0.00662252	0	SEMA6B	GNA11
EGC	0.00662252	0	PAK1	GDPD4
CRC	0.00649351	0.0030303	PARK2	intragenic
NSCLC	0.00505902	0.00273224	STK11	intragenic
NSCLC	0.00505902	0	TP53	intragenic
BLCA	0.00469484	0	GRB7	ERBB2
BLCA	0.00469484	0	NBN	intragenic
BLCA	0.00469484	0	JAKMIP1	FGFR3
BLCA	0.00469484	0	ASXL1	intragenic
BLCA	0.00469484	0	PTPRN2	EP300
BLCA	0.00469484	0	FLJ22536	RBM10
BLCA	0.00469484	0	FANCA	intragenic
BLCA	0.00469484	0	TNIP2	FGFR3
BLCA	0.00469484	0	BRAF	intragenic
BLCA	0.00469484	0	LRRC24	RECQL4
BLCA	0.00469484	0	CREBBP	intragenic
BLCA	0.00469484	0	SDHC	FCER1G
BLCA	0.00469484	0	ETV6	intragenic
PRAD	0.00408163	0	KDM5A	intragenic
PRAD	0.00408163	0	FSTL1	GSK3B
PRAD	0.00408163	0	PBRM1	intragenic
PRAD	0.00408163	0	LINC00476	PTCH1
PRAD	0.00408163	0	KDM5C	GLRA2
PRAD	0.00408163	0.00531915	NR3C2	TMPRSS2
PRAD	0.00408163	0	CHD3	TMPRSS2
PRAD	0.00408163	0	SIK1	TMPRSS2
PRAD	0.00408163	0	POLE	LEMD3
PRAD	0.00408163	0	POLE	RAB11FIP4
PRAD	0.00408163	0.00531915	TMPRSS2	MX1
PRAD	0.00408163	0	MED12	intragenic
PRAD	0.00408163	0	TMPRSS2	DYRK1A
PRAD	0.00408163	0	IRS2	intragenic
PRAD	0.00408163	0	MYD88	ACAA1
PRAD	0.00408163	0	ZBTB21	TMPRSS2
PRAD	0.00408163	0	E2F3	intragenic
PRAD	0.00408163	0	BRCA2	intragenic
PRAD	0.00408163	0	CDKN2C	SKINT1L
PRAD	0.00408163	0	TP53	DLG4
PRAD	0.00408163	0	PTEN	intragenic
PRAD	0.00408163	0	KMT2AT4	TMPRSS2
PRAD	0.00408163	0	ICE1	PIK3C2G
PRAD	0.00408163	0	NLGN1	TMPRSS2
PRAD	0.00408163	0.00531915	TMPRSS2	LINC00114
PRAD	0.00408163	0	SYF2	PIK3CD
IDC	0.00380228	0.00229358	PTEN	intragenic
IDC	0.00380228	0	PPM1D	RAD51C
IDC	0.00380228	0	CARD11	DNAAF5
IDC	0.00380228	0	C1orf87	ERBB2
IDC	0.00380228	0	ADCY9	CDK12
IDC	0.00380228	0.00229358	IGF1R	intragenic
IDC	0.00380228	0	JAK3	SBNO2
IDC	0.00380228	0	NOTCH2	intragenic
IDC	0.00380228	0	NOTCH1	CUL5
IDC	0.00380228	0	SRSF6	SRC
IDC	0.00380228	0	BET1	FGFR2
IDC	0.00380228	0	RUNX1	intragenic
IDC	0.00380228	0	NPTX1	SOX9
IDC	0.00380228	0	SLC5A2	JAK3
IDC	0.00380228	0	FH	intragenic
IDC	0.00380228	0	BRD4	NOTCH3
IDC	0.00380228	0	XPO1	intragenic
IDC	0.00380228	0	APPBP2	RARA
IDC	0.00380228	0	MIR101-1	JAK1
IDC	0.00380228	0	IDH1	intragenic
IDC	0.00380228	0	SEMA4B	IDH2
IDC	0.00380228	0	MAP3K1	DDX4
IDC	0.00380228	0	RAD51C	ZFP64
IDC	0.00380228	0	STK11	SBNO2
IDC	0.00380228	0	STK11	intragenic
IDC	0.00380228	0	ZNF525	AXL
NSCLC	0.00337268	0.00273224	FGFR3	TACC3
NSCLC	0.00337268	0.00273224	EZR	ROS1
NSCLC	0.00337268	0.00273224	ARID1A	intragenic
NSCLC	0.00337268	0	ETV6	intragenic
CRC	0.00324675	0	NCOA4	RET
CRC	0.00324675	0	GRB7	ERBB2
CRC	0.00324675	0.00606061	TP53	intragenic
CRC	0.00324675	0	CDH26	ASXL1
CRC	0.00324675	0.0030303	CTNNB1	intragenic
CRC	0.00324675	0	ATR	intragenic
CRC	0.00324675	0	SMAD4	intragenic
CRC	0.00324675	0	ETV6	NTRK3
CRC	0.00324675	0	PAPSS1	TET2
CRC	0.00324675	0	TET2	BMPR1B
CRC	0.00324675	0	SEC24B	TET2
CRC	0.00324675	0	SMAD3	BRCA1
CRC	0.00324675	0	RECQL4	TOP1MT
CRC	0.00324675	0	ATP8A2	LATS2
CRC	0.00324675	0	TSC2	SLC9A3R2
CRC	0.00324675	0	CUL1	BRAF
CRC	0.00324675	0	TSC2	intragenic
CRC	0.00324675	0	TP53	GPS2
CRC	0.00324675	0	EZH2	CUL1
CRC	0.00324675	0	RNF43	SUPT4H1
CRC	0.00324675	0	SOX9	intragenic
CRC	0.00324675	0	CHN1	IDH2
CRC	0.00324675	0	MIR365B	NF1
CRC	0.00324675	0	ATM	intragenic
CRC	0.00324675	0	ZNF599	KEAP1
CRC	0.00324675	0	PCMT1	LATS1
CRC	0.00324675	0	VTCN1	intragenic
CRC	0.00324675	0	GADL1	TGFBR2
CRC	0.00324675	0	NTRK1	LMNA
NSCLC	0.00168634	0.00273224	SLC34A2	ROS1
NSCLC	0.00168634	0	PHF7	BAP1
NSCLC	0.00168634	0	EPHX3	NOTCH3
NSCLC	0.00168634	0	LATS1	intragenic
NSCLC	0.00168634	0	SPEN	intragenic
NSCLC	0.00168634	0.00273224	CCDC6	RET
NSCLC	0.00168634	0	FGFR3	intragenic
NSCLC	0.00168634	0	RIT1	FLG2
NSCLC	0.00168634	0	TNFAIP3	intragenic
NSCLC	0.00168634	0	CAMK2D	KDR
NSCLC	0.00168634	0.00273224	MIDN	STK11
NSCLC	0.00168634	0	DOT1L	intragenic
NSCLC	0.00168634	0	CDKN2B	MTAP
NSCLC	0.00168634	0.00273224	CDKN2A	intragenic
NSCLC	0.00168634	0	TPM3	ROS1
NSCLC	0.00168634	0	CDKN2A	MTAP
NSCLC	0.00168634	0	PJA2	BRAF
NSCLC	0.00168634	0.00273224	LDLR	SMARCA4
NSCLC	0.00168634	0	BRAF	SND1
NSCLC	0.00168634	0	GCC2	ALK
NSCLC	0.00168634	0	NBPF4	NSD1
NSCLC	0.00168634	0	NBN	intragenic
NSCLC	0.00168634	0	RB1	MSL3
NSCLC	0.00168634	0	XPO1	USP34
NSCLC	0.00168634	0	ERBB4	intragenic
NSCLC	0.00168634	0	CLHC1	BBC3
NSCLC	0.00168634	0	NF1	TAOK1
NSCLC	0.00168634	0.00546448	EGFR	intragenic
NSCLC	0.00168634	0	CSMD1	CIC
NSCLC	0.00168634	0	POLE	SLC16A7
NSCLC	0.00168634	0	BRIP1	KANSL1
NSCLC	0.00168634	0	OXSR1	MYD88
NSCLC	0.00168634	0	SOCS1	intragenic
NSCLC	0.00168634	0	KDR	intragenic
NSCLC	0.00168634	0	ERBB3	DAZAP2
NSCLC	0.00168634	0	EGFR	ZCCHC6
NSCLC	0.00168634	0	TP63	MCF2L2
NSCLC	0.00168634	0	NF1	intragenic
NSCLC	0.00168634	0	NTRK2	intragenic
NSCLC	0.00168634	0	NTRK1	intragenic
NSCLC	0.00168634	0	VANGL2	NTRK1
NSCLC	0.00168634	0	SMARCA4	intragenic
NSCLC	0.00168634	0	ALK	EML4
NSCLC	0.00168634	0	ROS1	intragenic
NSCLC	0.00168634	0	MTOR	LOC284661
BLCA	0	0.0222222	FGFR2	MARVELD3
BLCA	0	0.0222222	ATR	intragenic
BLCA	0	0.0222222	ROS1	SLC16A10
BLCA	0	0.0222222	ZNF157	RBM10
BLCA	0	0.0222222	PAFAH1B3	CIC
BLCA	0	0.0222222	KMT2C	RPS29
CCRCC	0	0.0178571	DOT1L	intragenic
CRC	0	0.0030303	ERBB4	PARD3B
CRC	0	0.0030303	FAT1	intragenic
CRC	0	0.00606061	APC	intragenic
CRC	0	0.0030303	NOTCH2	intragenic
CRC	0	0.0030303	CREBBP	TRAP1
CRC	0	0.0030303	PIBF1	DIS3
CRC	0	0.0030303	CLVS1	FGFR1
CRC	0	0.0030303	RNF43	intragenic
CRC	0	0.0030303	BRAF	intragenic
CRC	0	0.0030303	CARD11	intragenic
CRC	0	0.0030303	EGFR	intragenic
CRC	0	0.0030303	EP300	intragenic
CRC	0	0.0030303	SMARCD1	intragenic
CRC	0	0.0030303	FGFR1	RAB11FIP1
CRC	0	0.0030303	ETV6	intragenic
CRC	0	0.0030303	DNMT3B	ASXL1
CRC	0	0.0030303	SMAD2	intragenic
CRC	0	0.0030303	FH	AKAP11
CRC	0	0.0030303	FH	COL1A2
CRC	0	0.0030303	YWHAEP7	DOT1L
EGC	0	0.0149254	CDH1	intragenic
EGC	0	0.0149254	CCDC6	RET
EGC	0	0.0149254	FGFR2	intragenic
EGC	0	0.0149254	MDC1	RBM24
EGC	0	0.0149254	SPOCK1	MDC1
EGC	0	0.0149254	MDC1	C10orf76
Endometrial	0	0.015873	NF1	intragenic
Endometrial	0	0.015873	GRM4	NF2
Endometrial	0	0.015873	NCOR1	intragenic
Endometrial	0	0.015873	AKAP8	NOTCH3
Endometrial	0	0.015873	KMT2A	intragenic
Endometrial	0	0.015873	LRRC20	EP300
Endometrial	0	0.015873	EGFR	intragenic
HNC	0	0.030303	ATR	intragenic
HNC	0	0.030303	CREG1	ERBB3
HNC	0	0.030303	FGFR3	TACC3
HNC	0	0.030303	FBXW7	TTC28
HNC	0	0.030303	KDM6A	intragenic
IDC	0	0.00229358	DDX11L2	ALK
IDC	0	0.00229358	WFDC3	TMPRSS2
IDC	0	0.00229358	RIPK4	TMPRSS2
IDC	0	0.00229358	BRD4	PODNL1
IDC	0	0.00229358	FAT1	BTC
IDC	0	0.00229358	PPM1D	NF1
IDC	0	0.00458716	TOP1	DHX35
IDC	0	0.00229358	CREBBP	intragenic
IDC	0	0.00229358	NOTCH4	DIP2B
IDC	0	0.00229358	TGFBR1	ERMP1
IDC	0	0.00229358	BRIP1	intragenic
IDC	0	0.00229358	ACBD6	IGF1R
IDC	0	0.00229358	ERBB2	intragenic
IDC	0	0.00229358	BRIP1	BCAS3
IDC	0	0.00229358	NF1	intragenic
IDC	0	0.00229358	TET1	intragenic
IDC	0	0.00229358	FAT1	SORBS2
IDC	0	0.00229358	SMARCA4	intragenic
IDC	0	0.00229358	HIST1H2BD	HIST1H2BC
IDC	0	0.00458716	DOT1L	intragenic
IDC	0	0.00229358	ABCA8	RAD51C
IDC	0	0.00229358	INCENP	MYOD1
IDC	0	0.00229358	LRRC4C	MYOD1
IDC	0	0.00229358	USP2	KMT2A
IDC	0	0.00229358	TRIM8	SUFU
IDC	0	0.00229358	CDKN1B	intragenic
IDC	0	0.00229358	FGFR2	intragenic
IDC	0	0.00229358	BCAS3	RNF43
IDC	0	0.00229358	CTCF	intragenic
IDC	0	0.00229358	MAP2K1	PLEKHO2
IDC	0	0.00229358	BRIP1	PTRH2
IDC	0	0.00229358	AKAP8	NOTCH3
IDC	0	0.00229358	WDTC1	ARID1A
IDC	0	0.00229358	SDHC	IGSF8
IDC	0	0.00229358	BCOR	intragenic
IDC	0	0.00229358	FZD10	ERG
IDC	0	0.00229358	OR13H1	STAG2
IDC	0	0.00229358	POLE	intragenic
IDC	0	0.00229358	XKR4	SOX17
IDC	0	0.00229358	EP300	intragenic
IDC	0	0.00229358	RB1	intragenic
IDC	0	0.00229358	KMT2C	NUB1
IDC	0	0.00229358	DPP6	KMT2C
IDC	0	0.00229358	AR	intragenic
IDC	0	0.00229358	ACER1	PTPRS
IDC	0	0.00229358	UNC5D	PTPRS
IDC	0	0.00229358	PITPNC1	BRIP1
IDC	0	0.00229358	EPHA3	intragenic
IDC	0	0.00229358	PAX5	intragenic
IDC	0	0.00229358	HIST1H3B	HIST1H4B
IDC	0	0.00229358	SLC13A3	TOP1
IDC	0	0.00229358	FLT1	intragenic
IDC	0	0.00229358	CAPZA3	PIK3C2G
IDC	0	0.00229358	KDM6A	intragenic
IDC	0	0.00229358	AP1M2	DNMT1
IDC	0	0.00229358	CARD11	intragenic
IDC	0	0.00229358	TERT	intragenic
IDC	0	0.00229358	ARID1B	intragenic
IDC	0	0.00229358	PBRM1	intragenic
NSCLC	0	0.00273224	RET	CUBN
NSCLC	0	0.00273224	AGK	BRAF
NSCLC	0	0.00273224	NCOA4	RET
NSCLC	0	0.00273224	RECQL4	MYT1
NSCLC	0	0.00819672	ROS1	SDC4
NSCLC	0	0.00273224	RASSF4	RET
NSCLC	0	0.00273224	RGL1	MTOR
NSCLC	0	0.00273224	ALK	CLIP4
NSCLC	0	0.00273224	USP48	SPEN
NSCLC	0	0.00273224	ZBTB40	SPEN
NSCLC	0	0.00273224	FGFR3	PBDC1
NSCLC	0	0.00273224	BRCA2	intragenic
NSCLC	0	0.00273224	EGFR	TNS3
NSCLC	0	0.00273224	FLT4	intragenic
NSCLC	0	0.00273224	NFE2L2	intragenic
NSCLC	0	0.00273224	SP2	NF1
NSCLC	0	0.00273224	CDK8	intragenic
NSCLC	0	0.00273224	IRS1	TUSC1
NSCLC	0	0.00273224	TMPRSS2	intragenic
NSCLC	0	0.00273224	PIK3CA	intragenic
NSCLC	0	0.00273224	RECQL4	ZMAT4
NSCLC	0	0.00273224	NTRK1	P2RY8
NSCLC	0	0.00273224	DYSF	ALK
NSCLC	0	0.00273224	AKAP8	INSR
NSCLC	0	0.00273224	KMT2C	GALNT11
NSCLC	0	0.00273224	ROS1	FAM135B
NSCLC	0	0.00273224	CREBBP	intragenic
NSCLC	0	0.00273224	KDM5C	intragenic
NSCLC	0	0.00273224	FGFR4	SLIT3
NSCLC	0	0.00273224	RARA	CDK12
OC	0	0.0140845	BRAF	MKRN1
OC	0	0.0140845	PARK2	intragenic
OC	0	0.0140845	KDM6A	intragenic
OC	0	0.0140845	WT1-AS	WT1
OC	0	0.0140845	E4F1	TRAF7
OC	0	0.0140845	KDM5A	intragenic
OC	0	0.0140845	GNA11	intragenic
OC	0	0.0140845	EPHA5	TNRC6B
OC	0	0.0140845	JAK3	EYA2
OC	0	0.0140845	JAK3	intragenic
OC	0	0.0140845	PSG5	AXL
OC	0	0.0140845	AXL	intragenic
OC	0	0.0140845	BCL2	intragenic
OC	0	0.0140845	AKT2	C19orf12
OC	0	0.0140845	TRAF2	NOTCH1
PAAD	0	0.0138889	BRAF	SND1
PAAD	0	0.0138889	SMAD4	intragenic
PAAD	0	0.0138889	CBARP	STK11
PAAD	0	0.0277778	ARID1A	intragenic
PAAD	0	0.0138889	ETV6	NTRK3
PAAD	0	0.0138889	LDLR	SMARCA4
PAAD	0	0.0138889	POLE	intragenic
PAAD	0	0.0138889	BRAF	LUC7L2
PAAD	0	0.0138889	ALK	ASAP2
PAAD	0	0.0138889	ETV6	intragenic
PRAD	0	0.00531915	FOXA1	MIPOL1
PRAD	0	0.00531915	PAXIP1	KMT2C
PRAD	0	0.00531915	CREBBP	TIGD7
PRAD	0	0.00531915	EGFR	intragenic
PRAD	0	0.00531915	DPP6	KMT2C
PRAD	0	0.00531915	EPB41	ARID1A
PRAD	0	0.00531915	CIC	POU2F2
PRAD	0	0.00531915	TP53	SHBG
PRAD	0	0.00531915	SPDYE4	TP53
PRAD	0	0.00531915	ARF4	TMPRSS2
PRAD	0	0.00531915	VIPR2	BRAF
PRAD	0	0.00531915	IRS2	FLT1
PRAD	0	0.00531915	NCOR1	intragenic
PRAD	0	0.00531915	BCL2L14	ETV6
PRAD	0	0.00531915	RB1	intragenic
PRAD	0	0.00531915	RNF43	intragenic
PRAD	0	0.0106383	ACPP	FGFR1
PRAD	0	0.00531915	MUC1	PIK3R1
PRAD	0	0.00531915	PTEN	ATAD1
PRAD	0	0.00531915	INSC	BRCA2
PRAD	0	0.00531915	CYP4Z1	TMPRSS2
PRAD	0	0.00531915	ETV4	TMPRSS2
PRAD	0	0.00531915	TOP2A	EP300
PRAD	0	0.00531915	FEZ1	MRE11
PRAD	0	0.00531915	PDE4D	PLK2
PRAD	0	0.00531915	EIF4A2	TMPRSS2
PRAD	0	0.00531915	TMPRSS2	DSCAM
PRAD	0	0.00531915	NPM1	intragenic
PRAD	0	0.00531915	APC	COX7C
PRAD	0	0.00531915	FUBP1	intragenic
PRAD	0	0.00531915	KDM6A	intragenic
PRAD	0	0.00531915	ASXL1	intragenic
PRAD	0	0.00531915	TP53	ACAP1
PRAD	0	0.00531915	TMPRSS2	SETD4
PRAD	0	0.00531915	ASXL2	DNMT3A
PRAD	0	0.00531915	JAK1	DOCK7
PRAD	0	0.00531915	C5orf64	MAP3K1
PRAD	0	0.00531915	SLFN12	NCOR1
PRAD	0	0.00531915	BRAF	SND1
PRAD	0	0.00531915	OPHN1	AR
PRAD	0	0.00531915	TET2	TACR3
SKCM	0	0.00943396	SRP19	APC
SKCM	0	0.00943396	NOTCH2	intragenic
SKCM	0	0.00943396	KMT2C	KCND2
SKCM	0	0.00943396	CBX4	NCOR1
SKCM	0	0.0188679	BRAF	intragenic
SKCM	0	0.0188679	BRAF	CDK5RAP2
SKCM	0	0.00943396	RAD51	intragenic
SKCM	0	0.00943396	MCL1	SLC41A3
SKCM	0	0.00943396	RPTOR	intragenic
SKCM	0	0.00943396	PBRM1	DNAH1
SKCM	0	0.00943396	POLD1	CIC
SKCM	0	0.00943396	GCDH	SMARCA4
SKCM	0	0.00943396	FAT1	intragenic
SKCM	0	0.00943396	IRS2	intragenic
STC	0	0.0151515	RB1	LRCH1
STC	0	0.0151515	NOTCH2	intragenic
STC	0	0.0151515	BCOR	intragenic
STC	0	0.0151515	C6orf106	TSC2
STC	0	0.0151515	ATRX	intragenic
STC	0	0.0151515	FGFR2	CEP112
STC	0	0.0151515	HIST1H2BD	HIST1H1E
STC	0	0.0151515	ARHGAP39	RECQL4
TC	0	0.0153846	WDR89	NOTCH3
TC	0	0.0153846	PDCD10	RET
TC	0	0.0153846	TFG	RET
TC	0	0.0307692	ETV6	NTRK3

## Sheet: Table 9
Cancer	Genes_invovled	Gene_num
Glioma	NRAS,MPL,FGFR2,RET,PTEN,ATM,HRAS,PTPN11,KRAS,FLT3,RB1,AKT1,CDH1,ERBB2,TP53,SMAD4,STK11,JAK3,IDH1,ERBB4,ALK,SRC,GNAS,SMARCB1,VHL,PIK3CA,MLH1,CTNNB1,FBXW7,FGFR3,PDGFRA,KIT,KDR,APC,NPM1,MET,SMO,BRAF,EGFR,FGFR1,ABL1,NOTCH1,CDKN2A,JAK2	44
BLCA	NRAS,MPL,FGFR2,RET,PTEN,ATM,HRAS,PTPN11,KRAS,FLT3,RB1,AKT1,CDH1,ERBB2,TP53,SMAD4,STK11,JAK3,IDH1,ERBB4,ALK,SRC,GNAS,SMARCB1,VHL,PIK3CA,MLH1,CTNNB1,FBXW7,FGFR3,PDGFRA,KIT,KDR,APC,NPM1,MET,SMO,BRAF,EGFR,FGFR1,ABL1,NOTCH1,CDKN2A,JAK2	44
CCRCC	NRAS,MPL,FGFR2,RET,PTEN,ATM,HRAS,PTPN11,HNF1A,KRAS,FLT3,RB1,AKT1,CDH1,ERBB2,TP53,SMAD4,STK11,JAK3,GNA11,IDH1,ERBB4,ALK,SRC,GNAS,SMARCB1,VHL,PIK3CA,MLH1,CTNNB1,FBXW7,FGFR3,PDGFRA,KIT,KDR,APC,NPM1,MET,SMO,BRAF,EGFR,FGFR1,ABL1,NOTCH1,CDKN2A,JAK2,GNAQ	47
CRC	NRAS,MPL,FGFR2,RET,PTEN,ATM,HRAS,PTPN11,KRAS,FLT3,RB1,AKT1,CDH1,ERBB2,TP53,SMAD4,STK11,JAK3,IDH1,ERBB4,ALK,SRC,GNAS,SMARCB1,VHL,PIK3CA,MLH1,CTNNB1,FBXW7,FGFR3,PDGFRA,KIT,KDR,APC,NPM1,MET,SMO,BRAF,EGFR,FGFR1,ABL1,NOTCH1,CDKN2A,JAK2	44
STC	NRAS,MPL,FGFR2,RET,PTEN,ATM,HRAS,PTPN11,KRAS,FLT3,RB1,AKT1,CDH1,ERBB2,TP53,SMAD4,STK11,JAK3,IDH1,ERBB4,ALK,SRC,GNAS,SMARCB1,VHL,PIK3CA,MLH1,CTNNB1,FBXW7,FGFR3,PDGFRA,KIT,KDR,APC,NPM1,MET,SMO,BRAF,EGFR,FGFR1,ABL1,NOTCH1,CDKN2A,JAK2	44
EGC	NRAS,MPL,FGFR2,RET,PTEN,ATM,HRAS,PTPN11,KRAS,FLT3,RB1,AKT1,CDH1,ERBB2,TP53,SMAD4,STK11,JAK3,IDH1,ERBB4,ALK,SRC,GNAS,SMARCB1,VHL,PIK3CA,MLH1,CTNNB1,FBXW7,FGFR3,PDGFRA,KIT,KDR,APC,NPM1,MET,SMO,BRAF,EGFR,FGFR1,ABL1,NOTCH1,CDKN2A,JAK2	44
OC	NRAS,MPL,FGFR2,RET,PTEN,ATM,HRAS,PTPN11,KRAS,FLT3,RB1,AKT1,CDH1,ERBB2,TP53,SMAD4,STK11,JAK3,IDH1,ERBB4,ALK,SRC,GNAS,SMARCB1,VHL,PIK3CA,MLH1,CTNNB1,FBXW7,FGFR3,PDGFRA,KIT,KDR,APC,NPM1,MET,SMO,BRAF,EGFR,FGFR1,ABL1,NOTCH1,CDKN2A,JAK2	44
IDC	NRAS,MPL,FGFR2,RET,PTEN,ATM,HRAS,PTPN11,KRAS,FLT3,RB1,AKT1,CDH1,ERBB2,TP53,SMAD4,STK11,JAK3,IDH1,ERBB4,ALK,SRC,GNAS,SMARCB1,VHL,PIK3CA,MLH1,CTNNB1,FBXW7,FGFR3,PDGFRA,KIT,KDR,APC,NPM1,MET,SMO,BRAF,EGFR,FGFR1,ABL1,NOTCH1,CDKN2A,JAK2	44
NSCLC	NRAS,MPL,FGFR2,RET,PTEN,ATM,HRAS,PTPN11,KRAS,FLT3,RB1,AKT1,CDH1,ERBB2,TP53,SMAD4,STK11,JAK3,IDH1,ERBB4,ALK,SRC,GNAS,SMARCB1,VHL,PIK3CA,MLH1,CTNNB1,FBXW7,FGFR3,PDGFRA,KIT,KDR,APC,NPM1,MET,SMO,BRAF,EGFR,FGFR1,ABL1,NOTCH1,CDKN2A,JAK2	44
HNC	NRAS,MPL,FGFR2,RET,PTEN,ATM,HRAS,PTPN11,KRAS,FLT3,RB1,AKT1,CDH1,ERBB2,TP53,SMAD4,STK11,JAK3,GNA11,IDH1,ERBB4,ALK,SRC,GNAS,SMARCB1,VHL,PIK3CA,MLH1,CTNNB1,FBXW7,FGFR3,PDGFRA,KIT,KDR,APC,NPM1,MET,SMO,BRAF,EGFR,FGFR1,ABL1,NOTCH1,CDKN2A,JAK2,GNAQ	46
PAAD	NRAS,MPL,FGFR2,RET,PTEN,ATM,HRAS,PTPN11,KRAS,FLT3,RB1,AKT1,CDH1,ERBB2,TP53,SMAD4,STK11,JAK3,IDH1,ERBB4,ALK,SRC,GNAS,SMARCB1,VHL,PIK3CA,MLH1,CTNNB1,FBXW7,FGFR3,PDGFRA,KIT,KDR,APC,NPM1,MET,SMO,BRAF,EGFR,FGFR1,ABL1,NOTCH1,CDKN2A,JAK2	44
PRAD	NRAS,MPL,FGFR2,RET,PTEN,ATM,HRAS,PTPN11,KRAS,FLT3,RB1,AKT1,CDH1,ERBB2,TP53,SMAD4,STK11,JAK3,IDH1,ERBB4,ALK,SRC,GNAS,SMARCB1,VHL,PIK3CA,MLH1,CTNNB1,FBXW7,FGFR3,PDGFRA,KIT,KDR,APC,NPM1,MET,SMO,BRAF,EGFR,FGFR1,ABL1,NOTCH1,CDKN2A,JAK2	44
SKCM	NRAS,MPL,FGFR2,RET,PTEN,ATM,HRAS,PTPN11,KRAS,FLT3,RB1,AKT1,CDH1,ERBB2,TP53,SMAD4,STK11,JAK3,IDH1,ERBB4,ALK,SRC,GNAS,SMARCB1,VHL,PIK3CA,MLH1,CTNNB1,FBXW7,FGFR3,PDGFRA,KIT,KDR,APC,NPM1,MET,SMO,BRAF,EGFR,FGFR1,ABL1,NOTCH1,CDKN2A,JAK2	44
TC	NRAS,MPL,FGFR2,RET,PTEN,ATM,HRAS,PTPN11,KRAS,FLT3,RB1,AKT1,CDH1,ERBB2,TP53,SMAD4,STK11,JAK3,IDH1,ERBB4,ALK,SRC,GNAS,SMARCB1,VHL,PIK3CA,MLH1,CTNNB1,FBXW7,FGFR3,PDGFRA,KIT,KDR,APC,NPM1,MET,SMO,BRAF,EGFR,FGFR1,ABL1,NOTCH1,CDKN2A,JAK2	44
Endometrial	NRAS,MPL,FGFR2,RET,PTEN,ATM,HRAS,PTPN11,KRAS,FLT3,RB1,AKT1,CDH1,ERBB2,TP53,SMAD4,STK11,JAK3,IDH1,ERBB4,ALK,SRC,GNAS,SMARCB1,VHL,PIK3CA,MLH1,CTNNB1,FBXW7,FGFR3,PDGFRA,KIT,KDR,APC,NPM1,MET,SMO,BRAF,EGFR,FGFR1,ABL1,NOTCH1,CDKN2A,JAK2	44
